# Supplementary material for: MicroRNA Expression Profiling in Porcine Liver, Jejunum and Serum upon Dietary DON Exposure Reveals Candidate Toxicity Biomarkers
Source: Int J Mol Sci. 2021 Nov 7;22(21):12043. doi: 10.3390/ijms222112043 (PMC8585098; doi:10.3390/ijms222112043)
Supplement: Supplementary file 1 [file ijms-22-12043-s001.zip]

Archive with 2 entries (2 files):
- ijms-1416748_SupplementaryFigures and Table S1.pdf
- ijms-1416748_SupplementaryTables S2_S7.xlsx
