# Supplementary material for: MicroRNA Expression Profiling in Porcine Liver, Jejunum and Serum upon Dietary DON Exposure Reveals Candidate Toxicity Biomarkers
Source: Int J Mol Sci. 2021 Nov 7;22(21):12043. doi: 10.3390/ijms222112043 (PMC8585098; doi:10.3390/ijms222112043)
Supplement: Supplementary file 1 [file ijms-22-12043-s001.zip › ijms-1416748_SupplementaryTables S2_S7.xlsx]

## Sheet: Table S2
Table S2. microRNA sequencing data collected from jejunum, liver and serum samples of pigs receiving either a Control diet or contaminated with DON at LOW and HIGH concentrations.
SampleID	Source	Treatment	Day	RawReadCounts	PassTrimFilter	TotalMappedReads	MicroRNAMappedReads	MicroRNAMappedPercent
Jejunum_Control_1	Jejunum	Control	27	6570617	6275469	6240970	5429406	86.9962
Jejunum_Control_2	Jejunum	Control	27	6658307	6266415	6231907	5121245	82.1778
Jejunum_Control_3	Jejunum	Control	27	8470595	7986222	7936765	6517396	82.1165
Jejunum_Control_4	Jejunum	Control	27	13004342	12239858	12162658	10413182	85.616
Jejunum_Control_5	Jejunum	Control	27	7683627	7247155	7205657	5865614	81.4029
Jejunum_DON_LOW_1	Jejunum	DON_LOW	27	11726671	11307933	9695295	4564714	47.0817
Jejunum_DON_LOW_2	Jejunum	DON_LOW	27	9437117	8927302	8871334	7124690	80.3114
Jejunum_DON_LOW_3	Jejunum	DON_LOW	27	9047978	8521364	8463135	6910338	81.6522
Jejunum_DON_LOW_4	Jejunum	DON_LOW	27	9202468	8660928	8604819	6861265	79.7375
Jejunum_DON_LOW_5	Jejunum	DON_LOW	27	8582994	7966824	7914697	6309691	79.7212
Jejunum_DON_HIGH_1	Jejunum	DON_HIGH	27	7468341	7048815	7007095	5728659	81.7551
Jejunum_DON_HIGH_2	Jejunum	DON_HIGH	27	7292956	6933048	6892607	5678614	82.387
Jejunum_DON_HIGH_3	Jejunum	DON_HIGH	27	8667549	8166788	8118988	6527527	80.3983
Jejunum_DON_HIGH_4	Jejunum	DON_HIGH	27	8516239	7957644	7911536	6238000	78.8469
Jejunum_DON_HIGH_5	Jejunum	DON_HIGH	27	9560612	9069427	8987764	7524848	83.7232
Liver_Control_1	Liver	Control	27	10143283	9303173	9231871	7091743	76.818
Liver_Control_2	Liver	Control	27	8565700	7946741	7877163	6368819	80.8517
Liver_Control_3	Liver	Control	27	7843288	7289290	7236977	5933568	81.9896
Liver_Control_4	Liver	Control	27	7679080	7077453	7029240	5770720	82.0959
Liver_Control_5	Liver	Control	27	9643275	8922071	8858234	7135773	80.5553
Liver_DON_LOW_1	Liver	DON_LOW	27	7049770	6443021	6388527	4685372	73.3404
Liver_DON_LOW_2	Liver	DON_LOW	27	7526479	6939569	6883770	5441334	79.0458
Liver_DON_LOW_3	Liver	DON_LOW	27	9544019	8886125	8812223	7089330	80.4488
Liver_DON_LOW_4	Liver	DON_LOW	27	9256457	8557244	8494626	6847508	80.6099
Liver_DON_LOW_5	Liver	DON_LOW	27	11030175	10167670	10088368	8171190	80.9962
Liver_DON_HIGH_1	Liver	DON_HIGH	27	6896555	6397984	6347770	5075739	79.961
Liver_DON_HIGH_2	Liver	DON_HIGH	27	9978000	9148212	9073778	7185463	79.1893
Liver_DON_HIGH_3	Liver	DON_HIGH	27	8306473	7730782	7674719	6298993	82.0746
Liver_DON_HIGH_4	Liver	DON_HIGH	27	9840577	9054396	8993453	7389959	82.1704
Liver_DON_HIGH_5	Liver	DON_HIGH	27	7049448	6444701	6393060	4927403	77.0742
Serum_Control_1	Serum	Control	26	10428219	9349127	8445124	385503	4.5648
Serum_Control_2	Serum	Control	26	11939779	9777708	9177256	206283	2.24776
Serum_Control_3	Serum	Control	26	9915686	8932269	8246340	266286	3.22914
Serum_Control_4	Serum	Control	26	11721389	10925598	10242011	312456	3.05073
Serum_Control_5	Serum	Control	26	8603549	7985196	7412628	219945	2.96717
Serum_DON_LOW_1	Serum	DON_LOW	26	3181318	2910628	2697559	135289	5.01524
Serum_DON_LOW_2	Serum	DON_LOW	26	8107069	7376282	6793636	233616	3.43875
Serum_DON_LOW_3	Serum	DON_LOW	26	10778036	10239207	9870818	753541	7.63403
Serum_DON_LOW_4	Serum	DON_LOW	26	9694916	9012961	8460467	190417	2.25067
Serum_DON_LOW_5	Serum	DON_LOW	26	10580427	9892617	9478702	218526	2.30544
Serum_DON_HIGH_1	Serum	DON_HIGH	26	14066510	13350988	12527927	279083	2.22769
Serum_DON_HIGH_2	Serum	DON_HIGH	26	20418071	19263586	18439514	539771	2.92725
Serum_DON_HIGH_3	Serum	DON_HIGH	26	18079164	17090867	16132132	631435	3.91414
Serum_DON_HIGH_4	Serum	DON_HIGH	26	9313074	8729535	8218093	220928	2.68831
Serum_DON_HIGH_5	Serum	DON_HIGH	26	10251604	9600159	8928133	422504	4.73228

## Sheet: Table S3
Table S3. Differential expression analysis of microRNA sequencing data in DON_HIGH and DON_LOW treated samples compared to the Controls.
Comparison	Tissue	microRNA	baseMean	log2FoldChange	lfcSE	stat	pvalue	padj
DON_HIGH_vs_Control	liver	ssc-miR-10b	1065.68	-0.932027	0.221552	-4.2068	2.59008e-05	0.00924659
DON_HIGH_vs_Control	liver	ssc-let-7a	70924.7	-0.0395708	0.114316	-0.346152	0.729229	0.99786
DON_HIGH_vs_Control	liver	ssc-let-7c	11662.9	0.00859226	0.110258	0.0779284	0.937885	0.99786
DON_HIGH_vs_Control	liver	ssc-let-7d-3p	532.077	0.194167	0.148821	1.3047	0.191995	0.99786
DON_HIGH_vs_Control	liver	ssc-let-7d-5p	5025.26	0.0586847	0.142719	0.411192	0.680932	0.99786
DON_HIGH_vs_Control	liver	ssc-let-7e	2385.3	-0.0577154	0.122443	-0.471365	0.63738	0.99786
DON_HIGH_vs_Control	liver	ssc-let-7f-3p	26.0104	0.193129	0.284577	0.678651	0.497359	0.99786
DON_HIGH_vs_Control	liver	ssc-let-7f-5p	106327	0.0243931	0.151996	0.160486	0.872499	0.99786
DON_HIGH_vs_Control	liver	ssc-let-7g	114034	0.0376807	0.130112	0.289602	0.772121	0.99786
DON_HIGH_vs_Control	liver	ssc-let-7i-3p	25.2942	-0.0146365	0.252045	-0.0580709	0.953692	0.99786
DON_HIGH_vs_Control	liver	ssc-let-7i-5p	1038.2	0.0489476	0.141423	0.346107	0.729262	0.99786
DON_HIGH_vs_Control	liver	ssc-miR-1	324.204	-0.662592	0.50406	-1.31451	0.188674	0.99786
DON_HIGH_vs_Control	liver	ssc-miR-100	17450.4	-0.286811	0.157732	-1.81835	0.0690105	0.99786
DON_HIGH_vs_Control	liver	ssc-miR-101	40511.7	0.201626	0.156045	1.2921	0.196321	0.99786
DON_HIGH_vs_Control	liver	ssc-miR-103	10005.3	-0.0705337	0.105799	-0.666679	0.504977	0.99786
DON_HIGH_vs_Control	liver	ssc-miR-10382	4.09919	0.779241	0.616995	1.26296	0.206603	0.99786
DON_HIGH_vs_Control	liver	ssc-miR-10383	499.891	0.691399	0.49041	1.40984	0.158587	0.99786
DON_HIGH_vs_Control	liver	ssc-miR-10384	10.6725	0.542253	0.397492	1.36419	0.172509	0.99786
DON_HIGH_vs_Control	liver	ssc-miR-10386	7.79492	-0.190726	0.533921	-0.357217	0.720929	0.99786
DON_HIGH_vs_Control	liver	ssc-miR-10388	97.048	-0.0324576	0.178956	-0.181372	0.856076	0.99786
DON_HIGH_vs_Control	liver	ssc-miR-10390	1.10589	-1.15754	1.37732	-0.840435	0.400664	0.99786
DON_HIGH_vs_Control	liver	ssc-miR-10391	7.05224	-0.421152	0.536971	-0.784311	0.432858	0.99786
DON_HIGH_vs_Control	liver	ssc-miR-106a	193.763	0.147153	0.208091	0.707156	0.479469	0.99786
DON_HIGH_vs_Control	liver	ssc-miR-107	2329.36	-0.0488756	0.128037	-0.38173	0.702662	0.99786
DON_HIGH_vs_Control	liver	ssc-miR-10a-3p	169.555	0.0708053	0.155175	0.456293	0.648179	0.99786
DON_HIGH_vs_Control	liver	ssc-miR-10a-5p	13160.9	0.0209749	0.161147	0.13016	0.89644	0.99786
DON_HIGH_vs_Control	liver	ssc-miR-122-3p	2569.79	0.149404	0.147751	1.01119	0.311926	0.99786
DON_HIGH_vs_Control	liver	ssc-miR-122-5p	1.41314e+06	0.0601913	0.12331	0.488131	0.625457	0.99786
DON_HIGH_vs_Control	liver	ssc-miR-1249	53.5065	-0.117174	0.208921	-0.560853	0.574898	0.99786
DON_HIGH_vs_Control	liver	ssc-miR-125a	8815.08	-0.0959684	0.130486	-0.735469	0.462054	0.99786
DON_HIGH_vs_Control	liver	ssc-miR-125b	18710.9	-0.104461	0.119669	-0.872918	0.382708	0.99786
DON_HIGH_vs_Control	liver	ssc-miR-126-3p	79562	-0.0949717	0.137746	-0.689469	0.490528	0.99786
DON_HIGH_vs_Control	liver	ssc-miR-126-5p	1718.58	0.223339	0.189614	1.17787	0.23885	0.99786
DON_HIGH_vs_Control	liver	ssc-miR-127	343.203	-0.0519903	0.313169	-0.166014	0.868146	0.99786
DON_HIGH_vs_Control	liver	ssc-miR-1271-5p	1425.98	-0.0281181	0.186348	-0.15089	0.880062	0.99786
DON_HIGH_vs_Control	liver	ssc-miR-1277	7.0579	-0.149461	0.559787	-0.266996	0.789472	0.99786
DON_HIGH_vs_Control	liver	ssc-miR-128	2069.79	-0.0118387	0.125938	-0.0940043	0.925106	0.99786
DON_HIGH_vs_Control	liver	ssc-miR-1285	2.18604	-0.654346	0.910905	-0.718347	0.472543	0.99786
DON_HIGH_vs_Control	liver	ssc-miR-1296-5p	14.685	0.177786	0.399801	0.444686	0.656547	0.99786
DON_HIGH_vs_Control	liver	ssc-miR-129a-3p	13.0019	-0.947353	0.44546	-2.12668	0.0334464	0.99786
DON_HIGH_vs_Control	liver	ssc-miR-129a-5p	49.7035	-0.578873	0.236442	-2.44827	0.0143545	0.99786
DON_HIGH_vs_Control	liver	ssc-miR-129b	49.7035	-0.578873	0.236442	-2.44827	0.0143545	0.99786
DON_HIGH_vs_Control	liver	ssc-miR-1306-3p	7.57488	0.573737	0.467566	1.22707	0.219796	0.99786
DON_HIGH_vs_Control	liver	ssc-miR-1306-5p	75.5167	-0.000525415	0.195916	-0.00268183	0.99786	0.99786
DON_HIGH_vs_Control	liver	ssc-miR-1307	259.745	0.0504053	0.164516	0.306385	0.759312	0.99786
DON_HIGH_vs_Control	liver	ssc-miR-130a	94.6783	0.243194	0.169564	1.43423	0.151507	0.99786
DON_HIGH_vs_Control	liver	ssc-miR-130b-3p	28.7018	0.244712	0.246967	0.990872	0.321748	0.99786
DON_HIGH_vs_Control	liver	ssc-miR-130b-5p	192.752	-0.114757	0.151244	-0.758754	0.448	0.99786
DON_HIGH_vs_Control	liver	ssc-miR-132	12.4061	0.296123	0.407717	0.726294	0.467658	0.99786
DON_HIGH_vs_Control	liver	ssc-miR-133a-3p	4.98464	-0.135667	0.594126	-0.228348	0.819376	0.99786
DON_HIGH_vs_Control	liver	ssc-miR-133a-5p	3.69419	-0.3908	0.801919	-0.48733	0.626024	0.99786
DON_HIGH_vs_Control	liver	ssc-miR-133b	6.86339	-0.773548	0.635897	-1.21647	0.223807	0.99786
DON_HIGH_vs_Control	liver	ssc-miR-1343	160.425	0.190624	0.161823	1.17798	0.238806	0.99786
DON_HIGH_vs_Control	liver	ssc-miR-135	8.49163	-1.513	0.760161	-1.99036	0.0465511	0.99786
DON_HIGH_vs_Control	liver	ssc-miR-136-3p	29.8874	-0.0867859	0.349238	-0.248501	0.803747	0.99786
DON_HIGH_vs_Control	liver	ssc-miR-136-5p	6.23007	0.152608	0.586035	0.260408	0.794549	0.99786
DON_HIGH_vs_Control	liver	ssc-miR-137	1.77479	-0.498056	0.964102	-0.516601	0.605435	0.99786
DON_HIGH_vs_Control	liver	ssc-miR-138	1.01518	-0.667201	1.43848	-0.463824	0.642774	0.99786
DON_HIGH_vs_Control	liver	ssc-miR-1388	12.9079	0.173392	0.382752	0.453013	0.650539	0.99786
DON_HIGH_vs_Control	liver	ssc-miR-139-3p	72.5537	-0.222465	0.22733	-0.978601	0.327777	0.99786
DON_HIGH_vs_Control	liver	ssc-miR-139-5p	1107.86	-0.137266	0.126689	-1.08349	0.278592	0.99786
DON_HIGH_vs_Control	liver	ssc-miR-140-3p	7555.31	-0.0819497	0.190275	-0.430691	0.666693	0.99786
DON_HIGH_vs_Control	liver	ssc-miR-140-5p	33.5075	-0.11796	0.27927	-0.422385	0.672744	0.99786
DON_HIGH_vs_Control	liver	ssc-miR-141	13.2628	-0.83047	0.500325	-1.65986	0.0969427	0.99786
DON_HIGH_vs_Control	liver	ssc-miR-142-3p	597.922	-0.102656	0.201093	-0.510488	0.609709	0.99786
DON_HIGH_vs_Control	liver	ssc-miR-142-5p	716.034	-0.234463	0.228476	-1.02621	0.304795	0.99786
DON_HIGH_vs_Control	liver	ssc-miR-143-3p	51617.5	-0.224958	0.193867	-1.16037	0.245897	0.99786
DON_HIGH_vs_Control	liver	ssc-miR-143-5p	306.137	-0.202669	0.2553	-0.793849	0.427283	0.99786
DON_HIGH_vs_Control	liver	ssc-miR-144	21.778	-0.1278	0.427526	-0.298929	0.764994	0.99786
DON_HIGH_vs_Control	liver	ssc-miR-145-3p	1033.49	-0.229866	0.164699	-1.39568	0.162812	0.99786
DON_HIGH_vs_Control	liver	ssc-miR-145-5p	7152.78	-0.23509	0.199865	-1.17624	0.239498	0.99786
DON_HIGH_vs_Control	liver	ssc-miR-1468	76.6727	-0.297456	0.251613	-1.1822	0.237128	0.99786
DON_HIGH_vs_Control	liver	ssc-miR-146a-5p	2403.65	0.21964	0.239992	0.915197	0.360088	0.99786
DON_HIGH_vs_Control	liver	ssc-miR-146b	25.8285	-0.189543	0.348258	-0.54426	0.586262	0.99786
DON_HIGH_vs_Control	liver	ssc-miR-148a-3p	675364	-0.15302	0.170223	-0.898942	0.368684	0.99786
DON_HIGH_vs_Control	liver	ssc-miR-148a-5p	1316.04	-0.0967342	0.127049	-0.761393	0.446422	0.99786
DON_HIGH_vs_Control	liver	ssc-miR-148b-3p	3909.18	0.0866582	0.149555	0.579442	0.562291	0.99786
DON_HIGH_vs_Control	liver	ssc-miR-148b-5p	99.1684	0.0575024	0.169438	0.339371	0.73433	0.99786
DON_HIGH_vs_Control	liver	ssc-miR-149	36.9105	-0.0730129	0.244136	-0.299066	0.76489	0.99786
DON_HIGH_vs_Control	liver	ssc-miR-150	504.987	-0.0215534	0.238268	-0.0904585	0.927923	0.99786
DON_HIGH_vs_Control	liver	ssc-miR-151-3p	9526.38	-0.139452	0.0945161	-1.47543	0.140096	0.99786
DON_HIGH_vs_Control	liver	ssc-miR-151-5p	418.547	0.0058368	0.137642	0.0424058	0.966175	0.99786
DON_HIGH_vs_Control	liver	ssc-miR-152	11699.1	0.122535	0.135918	0.901535	0.367304	0.99786
DON_HIGH_vs_Control	liver	ssc-miR-153	0.184397	0.0579027	2.99206	0.0193521	0.98456	0.99786
DON_HIGH_vs_Control	liver	ssc-miR-155-5p	335.664	-0.0349727	0.185264	-0.188772	0.850272	0.99786
DON_HIGH_vs_Control	liver	ssc-miR-15a	137.279	0.06417	0.197292	0.325254	0.744989	0.99786
DON_HIGH_vs_Control	liver	ssc-miR-15b	645.391	0.0856455	0.127189	0.67337	0.500712	0.99786
DON_HIGH_vs_Control	liver	ssc-miR-16	3181.18	0.111934	0.140046	0.799265	0.424137	0.99786
DON_HIGH_vs_Control	liver	ssc-miR-17-3p	21.1253	0.0282092	0.301287	0.0936289	0.925404	0.99786
DON_HIGH_vs_Control	liver	ssc-miR-17-5p	3556.07	0.113787	0.150536	0.755879	0.449721	0.99786
DON_HIGH_vs_Control	liver	ssc-miR-181a	7188.95	-0.169741	0.0859534	-1.9748	0.048291	0.99786
DON_HIGH_vs_Control	liver	ssc-miR-181b	2459.62	-0.156568	0.118472	-1.32156	0.186314	0.99786
DON_HIGH_vs_Control	liver	ssc-miR-181c	22.6124	0.186973	0.311023	0.601154	0.547737	0.99786
DON_HIGH_vs_Control	liver	ssc-miR-181d-5p	423.022	-0.0380924	0.132237	-0.288061	0.7733	0.99786
DON_HIGH_vs_Control	liver	ssc-miR-182	874.819	-0.071092	0.190797	-0.372605	0.709443	0.99786
DON_HIGH_vs_Control	liver	ssc-miR-183	121.597	-0.0361606	0.21414	-0.168864	0.865903	0.99786
DON_HIGH_vs_Control	liver	ssc-miR-1839-3p	0.105775	0.0579013	3.76201	0.0153911	0.98772	0.99786
DON_HIGH_vs_Control	liver	ssc-miR-1839-5p	26.1193	-0.0294668	0.260743	-0.113011	0.910022	0.99786
DON_HIGH_vs_Control	liver	ssc-miR-184	25.3849	-0.259834	0.496994	-0.52281	0.601107	0.99786
DON_HIGH_vs_Control	liver	ssc-miR-1842	12.2722	0.275812	0.406759	0.678072	0.497726	0.99786
DON_HIGH_vs_Control	liver	ssc-miR-185	1295.55	0.0148367	0.117863	0.125881	0.899826	0.99786
DON_HIGH_vs_Control	liver	ssc-miR-186-3p	0.344327	2.00327	2.4946	0.803041	0.421951	0.99786
DON_HIGH_vs_Control	liver	ssc-miR-186-5p	7190.55	0.108545	0.127931	0.848467	0.396178	0.99786
DON_HIGH_vs_Control	liver	ssc-miR-187	0.535809	1.34058	1.62846	0.823218	0.410384	0.99786
DON_HIGH_vs_Control	liver	ssc-miR-18a	26.3297	0.274009	0.263564	1.03963	0.298511	0.99786
DON_HIGH_vs_Control	liver	ssc-miR-18b	2.37339	-0.881316	0.831179	-1.06032	0.288999	0.99786
DON_HIGH_vs_Control	liver	ssc-miR-190a	1.04249	0.463088	1.51881	0.304903	0.76044	0.99786
DON_HIGH_vs_Control	liver	ssc-miR-190b	0.927223	0.0198888	1.28566	0.0154697	0.987657	0.99786
DON_HIGH_vs_Control	liver	ssc-miR-191	27065	0.0334046	0.100555	0.332203	0.739736	0.99786
DON_HIGH_vs_Control	liver	ssc-miR-192	114185	0.0344402	0.13611	0.253032	0.800244	0.99786
DON_HIGH_vs_Control	liver	ssc-miR-193a-3p	5.99901	0.0692138	0.500491	0.138292	0.89001	0.99786
DON_HIGH_vs_Control	liver	ssc-miR-193a-5p	156.099	-0.0551466	0.144757	-0.380961	0.703232	0.99786
DON_HIGH_vs_Control	liver	ssc-miR-194a-3p	191.551	0.116135	0.207407	0.559938	0.575522	0.99786
DON_HIGH_vs_Control	liver	ssc-miR-194a-5p	23734.1	0.103559	0.14139	0.732434	0.463904	0.99786
DON_HIGH_vs_Control	liver	ssc-miR-194b-3p	0.402961	0.982687	2.21668	0.443316	0.657537	0.99786
DON_HIGH_vs_Control	liver	ssc-miR-194b-5p	474.702	0.0986172	0.198921	0.495761	0.620063	0.99786
DON_HIGH_vs_Control	liver	ssc-miR-195	378.324	-0.148323	0.129191	-1.14809	0.25093	0.99786
DON_HIGH_vs_Control	liver	ssc-miR-196a	0.14304	1.23784	3.69603	0.33491	0.737693	0.99786
DON_HIGH_vs_Control	liver	ssc-miR-196b-5p	2.47445	-0.542069	0.783299	-0.692033	0.488917	0.99786
DON_HIGH_vs_Control	liver	ssc-miR-199a-3p	93853.6	-0.061511	0.112619	-0.546188	0.584937	0.99786
DON_HIGH_vs_Control	liver	ssc-miR-199a-5p	31434.1	0.0285428	0.132218	0.215877	0.829084	0.99786
DON_HIGH_vs_Control	liver	ssc-miR-199b-3p	94913.4	-0.0591562	0.11607	-0.50966	0.610289	0.99786
DON_HIGH_vs_Control	liver	ssc-miR-199b-5p	4120.2	-0.179069	0.191509	-0.93504	0.349768	0.99786
DON_HIGH_vs_Control	liver	ssc-miR-19a	59.5204	0.113589	0.19586	0.579952	0.561947	0.99786
DON_HIGH_vs_Control	liver	ssc-miR-19b	661.265	0.108358	0.180937	0.598871	0.549259	0.99786
DON_HIGH_vs_Control	liver	ssc-miR-200b	1941.19	-0.221159	0.210066	-1.0528	0.292431	0.99786
DON_HIGH_vs_Control	liver	ssc-miR-202-5p	0.623913	0.086333	1.97066	0.0438092	0.965056	0.99786
DON_HIGH_vs_Control	liver	ssc-miR-204	3750.63	-0.288824	0.167434	-1.725	0.0845267	0.99786
DON_HIGH_vs_Control	liver	ssc-miR-205	1.79779	-0.342482	0.910961	-0.375957	0.706949	0.99786
DON_HIGH_vs_Control	liver	ssc-miR-206	2.57946	-0.991465	0.870848	-1.1385	0.25491	0.99786
DON_HIGH_vs_Control	liver	ssc-miR-20a-3p	15.9392	0.474982	0.349007	1.36095	0.173528	0.99786
DON_HIGH_vs_Control	liver	ssc-miR-20a-5p	1887.72	0.0709571	0.136959	0.518091	0.604395	0.99786
DON_HIGH_vs_Control	liver	ssc-miR-20b	127.082	0.279039	0.291135	0.958451	0.337835	0.99786
DON_HIGH_vs_Control	liver	ssc-miR-21-3p	5.90729	0.13158	0.638132	0.206195	0.836639	0.99786
DON_HIGH_vs_Control	liver	ssc-miR-21-5p	92444.5	-0.0284722	0.182225	-0.156248	0.875838	0.99786
DON_HIGH_vs_Control	liver	ssc-miR-210	31.9685	0.115701	0.283746	0.407763	0.683448	0.99786
DON_HIGH_vs_Control	liver	ssc-miR-212	4.54924	0.236881	0.551306	0.429671	0.667435	0.99786
DON_HIGH_vs_Control	liver	ssc-miR-214-3p	354.193	0.0774536	0.136562	0.567168	0.5706	0.99786
DON_HIGH_vs_Control	liver	ssc-miR-214-5p	285.445	-0.112089	0.136667	-0.820166	0.412121	0.99786
DON_HIGH_vs_Control	liver	ssc-miR-215	1242.2	0.112436	0.1446	0.777568	0.436824	0.99786
DON_HIGH_vs_Control	liver	ssc-miR-216	1.93238	-1.28029	0.934517	-1.37	0.170687	0.99786
DON_HIGH_vs_Control	liver	ssc-miR-217	4.61126	-0.565036	0.605904	-0.93255	0.351052	0.99786
DON_HIGH_vs_Control	liver	ssc-miR-218	826.085	-0.299434	0.160376	-1.86708	0.0618908	0.99786
DON_HIGH_vs_Control	liver	ssc-miR-218-5p	826.085	-0.299434	0.160376	-1.86708	0.0618908	0.99786
DON_HIGH_vs_Control	liver	ssc-miR-218b	967.96	-0.304928	0.168668	-1.80786	0.0706278	0.99786
DON_HIGH_vs_Control	liver	ssc-miR-219a	6.61955	0.0977522	0.532798	0.183469	0.85443	0.99786
DON_HIGH_vs_Control	liver	ssc-miR-219b-3p	0.472975	-0.425381	1.76886	-0.240483	0.809956	0.99786
DON_HIGH_vs_Control	liver	ssc-miR-22-3p	17716	-0.00244964	0.200152	-0.0122389	0.990235	0.99786
DON_HIGH_vs_Control	liver	ssc-miR-22-5p	844.077	-0.081072	0.180459	-0.449254	0.653248	0.99786
DON_HIGH_vs_Control	liver	ssc-miR-221-3p	6835.01	0.136089	0.149037	0.91312	0.361179	0.99786
DON_HIGH_vs_Control	liver	ssc-miR-221-5p	760.349	0.0897798	0.148427	0.604875	0.545262	0.99786
DON_HIGH_vs_Control	liver	ssc-miR-222	2263.78	-0.0145278	0.227987	-0.063722	0.949192	0.99786
DON_HIGH_vs_Control	liver	ssc-miR-223	52.7428	0.0686139	0.227521	0.301572	0.762979	0.99786
DON_HIGH_vs_Control	liver	ssc-miR-224	16.0681	0.400874	0.429185	0.934038	0.350285	0.99786
DON_HIGH_vs_Control	liver	ssc-miR-2320-3p	5.30871	-0.102786	0.672956	-0.152738	0.878605	0.99786
DON_HIGH_vs_Control	liver	ssc-miR-2320-5p	16.5356	0.0403136	0.349901	0.115214	0.908275	0.99786
DON_HIGH_vs_Control	liver	ssc-miR-2366	1.00941	-0.481818	1.26818	-0.37993	0.703997	0.99786
DON_HIGH_vs_Control	liver	ssc-miR-23a	2404.38	0.0117182	0.129926	0.0901914	0.928135	0.99786
DON_HIGH_vs_Control	liver	ssc-miR-23b	3703.95	0.00488112	0.117776	0.0414439	0.966942	0.99786
DON_HIGH_vs_Control	liver	ssc-miR-24-1-5p	81.4288	-0.429018	0.158592	-2.70516	0.0068271	0.99786
DON_HIGH_vs_Control	liver	ssc-miR-24-2-5p	69.0382	-0.196267	0.188351	-1.04203	0.297399	0.99786
DON_HIGH_vs_Control	liver	ssc-miR-24-3p	8279.35	-0.0560796	0.100038	-0.560583	0.575082	0.99786
DON_HIGH_vs_Control	liver	ssc-miR-2411	3.5576	-0.0540954	0.664519	-0.0814053	0.93512	0.99786
DON_HIGH_vs_Control	liver	ssc-miR-2483	5.72996	-0.996545	0.562316	-1.77221	0.0763589	0.99786
DON_HIGH_vs_Control	liver	ssc-miR-26a	246203	0.0241502	0.0841478	0.286998	0.774114	0.99786
DON_HIGH_vs_Control	liver	ssc-miR-26b-3p	26.9446	0.0297565	0.301512	0.098691	0.921384	0.99786
DON_HIGH_vs_Control	liver	ssc-miR-26b-5p	44781.3	0.0735081	0.0883426	0.83208	0.405364	0.99786
DON_HIGH_vs_Control	liver	ssc-miR-27a	7163.37	-0.106244	0.13072	-0.812762	0.416355	0.99786
DON_HIGH_vs_Control	liver	ssc-miR-27b-3p	73149.7	-0.0354542	0.150636	-0.235364	0.813926	0.99786
DON_HIGH_vs_Control	liver	ssc-miR-27b-5p	39.8056	-0.17029	0.222951	-0.763803	0.444985	0.99786
DON_HIGH_vs_Control	liver	ssc-miR-28-3p	3642.04	-0.0830677	0.102445	-0.810851	0.417451	0.99786
DON_HIGH_vs_Control	liver	ssc-miR-28-5p	667.332	-0.0531685	0.156571	-0.33958	0.734173	0.99786
DON_HIGH_vs_Control	liver	ssc-miR-296-3p	79.9033	0.304074	0.213484	1.42434	0.154347	0.99786
DON_HIGH_vs_Control	liver	ssc-miR-296-5p	24.9336	0.15554	0.292941	0.530959	0.595447	0.99786
DON_HIGH_vs_Control	liver	ssc-miR-299	3.32419	-0.288457	0.641271	-0.44982	0.65284	0.99786
DON_HIGH_vs_Control	liver	ssc-miR-29a-3p	17493.5	0.0538599	0.112561	0.478494	0.632299	0.99786
DON_HIGH_vs_Control	liver	ssc-miR-29a-5p	5.05082	-0.159377	0.535873	-0.297415	0.76615	0.99786
DON_HIGH_vs_Control	liver	ssc-miR-29b	201.95	0.233073	0.192433	1.21119	0.225821	0.99786
DON_HIGH_vs_Control	liver	ssc-miR-29c	67.8657	0.168195	0.207163	0.811894	0.416852	0.99786
DON_HIGH_vs_Control	liver	ssc-miR-30a-3p	2671.38	0.0698145	0.144883	0.481869	0.629899	0.99786
DON_HIGH_vs_Control	liver	ssc-miR-30a-5p	28243.9	0.102165	0.139965	0.729937	0.465429	0.99786
DON_HIGH_vs_Control	liver	ssc-miR-30b-3p	30.4848	-0.196103	0.269923	-0.726514	0.467524	0.99786
DON_HIGH_vs_Control	liver	ssc-miR-30b-5p	4783.46	0.0761526	0.108123	0.704312	0.481239	0.99786
DON_HIGH_vs_Control	liver	ssc-miR-30c-1-3p	10.0958	-0.36443	0.44298	-0.822679	0.41069	0.99786
DON_HIGH_vs_Control	liver	ssc-miR-30c-3p	322.343	0.161441	0.223228	0.72321	0.469551	0.99786
DON_HIGH_vs_Control	liver	ssc-miR-30c-5p	11908.5	0.000768286	0.1538	0.00499537	0.996014	0.99786
DON_HIGH_vs_Control	liver	ssc-miR-30d	47562.2	-0.007435	0.12131	-0.0612893	0.951129	0.99786
DON_HIGH_vs_Control	liver	ssc-miR-30e-3p	1971.86	-0.0176555	0.12555	-0.140625	0.888166	0.99786
DON_HIGH_vs_Control	liver	ssc-miR-30e-5p	7348.12	0.0889735	0.119996	0.741472	0.458407	0.99786
DON_HIGH_vs_Control	liver	ssc-miR-31	3.65355	0.0972164	0.701969	0.138491	0.889852	0.99786
DON_HIGH_vs_Control	liver	ssc-miR-32	452.18	0.0166022	0.161806	0.102605	0.918276	0.99786
DON_HIGH_vs_Control	liver	ssc-miR-320	2002.78	0.0329168	0.0965547	0.340914	0.733169	0.99786
DON_HIGH_vs_Control	liver	ssc-miR-323	14.8813	-0.27556	0.446083	-0.617731	0.536753	0.99786
DON_HIGH_vs_Control	liver	ssc-miR-324	19.819	0.112191	0.305483	0.367258	0.713427	0.99786
DON_HIGH_vs_Control	liver	ssc-miR-326	13.0247	-0.245016	0.389471	-0.629098	0.529285	0.99786
DON_HIGH_vs_Control	liver	ssc-miR-328	395.522	-0.0461107	0.164726	-0.279923	0.779537	0.99786
DON_HIGH_vs_Control	liver	ssc-miR-330	48.4818	0.128836	0.204441	0.630186	0.528573	0.99786
DON_HIGH_vs_Control	liver	ssc-miR-331-3p	113.313	0.0527159	0.151571	0.347797	0.727993	0.99786
DON_HIGH_vs_Control	liver	ssc-miR-331-5p	42.2598	-0.0273971	0.226443	-0.120989	0.9037	0.99786
DON_HIGH_vs_Control	liver	ssc-miR-335	49.1128	0.0601005	0.271065	0.22172	0.824532	0.99786
DON_HIGH_vs_Control	liver	ssc-miR-338	1.24337	-0.253851	1.31599	-0.192897	0.84704	0.99786
DON_HIGH_vs_Control	liver	ssc-miR-339	1440.81	0.0392476	0.14023	0.27988	0.77957	0.99786
DON_HIGH_vs_Control	liver	ssc-miR-339-3p	2.81491	-0.0827622	0.762462	-0.108546	0.913563	0.99786
DON_HIGH_vs_Control	liver	ssc-miR-339-5p	2166.22	0.0368752	0.151394	0.243572	0.807563	0.99786
DON_HIGH_vs_Control	liver	ssc-miR-33b-3p	0.346269	-1.07079	2.28984	-0.467627	0.640051	0.99786
DON_HIGH_vs_Control	liver	ssc-miR-33b-5p	0.865577	2.69927	1.4324	1.88444	0.0595062	0.99786
DON_HIGH_vs_Control	liver	ssc-miR-340	2140.3	0.101125	0.140594	0.719271	0.471974	0.99786
DON_HIGH_vs_Control	liver	ssc-miR-342	347.02	-0.196695	0.16074	-1.22368	0.221071	0.99786
DON_HIGH_vs_Control	liver	ssc-miR-345-3p	32.0619	0.368267	0.227449	1.61911	0.105423	0.99786
DON_HIGH_vs_Control	liver	ssc-miR-345-5p	1.21181	3.31486	1.38802	2.38819	0.0169314	0.99786
DON_HIGH_vs_Control	liver	ssc-miR-34a	179.3	-0.110231	0.27665	-0.39845	0.690299	0.99786
DON_HIGH_vs_Control	liver	ssc-miR-34c	35.2379	0.25749	0.259195	0.993425	0.320503	0.99786
DON_HIGH_vs_Control	liver	ssc-miR-361-3p	491.465	-0.014392	0.096614	-0.148964	0.881582	0.99786
DON_HIGH_vs_Control	liver	ssc-miR-361-5p	585.882	0.126825	0.108201	1.17212	0.241147	0.99786
DON_HIGH_vs_Control	liver	ssc-miR-3613	84.6746	0.246983	0.174376	1.41638	0.156664	0.99786
DON_HIGH_vs_Control	liver	ssc-miR-362	119.717	-0.055102	0.171054	-0.322133	0.747352	0.99786
DON_HIGH_vs_Control	liver	ssc-miR-363	791.711	0.053462	0.210109	0.254449	0.799149	0.99786
DON_HIGH_vs_Control	liver	ssc-miR-365-3p	1805.05	-0.0037693	0.154724	-0.0243614	0.980564	0.99786
DON_HIGH_vs_Control	liver	ssc-miR-365-5p	0.765282	0.944179	1.5076	0.626278	0.531133	0.99786
DON_HIGH_vs_Control	liver	ssc-miR-369	32.7307	0.128357	0.292095	0.439434	0.660347	0.99786
DON_HIGH_vs_Control	liver	ssc-miR-370	66.0192	-0.0150027	0.349583	-0.0429159	0.965769	0.99786
DON_HIGH_vs_Control	liver	ssc-miR-371-5p	0.115539	0.0578847	3.76201	0.0153867	0.987724	0.99786
DON_HIGH_vs_Control	liver	ssc-miR-374a-3p	2953.99	0.0689939	0.10781	0.639955	0.522202	0.99786
DON_HIGH_vs_Control	liver	ssc-miR-374a-5p	5296.58	0.11372	0.150287	0.756684	0.449239	0.99786
DON_HIGH_vs_Control	liver	ssc-miR-374b-3p	64.4963	0.16645	0.242809	0.68552	0.493016	0.99786
DON_HIGH_vs_Control	liver	ssc-miR-374b-5p	2460.06	0.1572	0.136982	1.14759	0.251138	0.99786
DON_HIGH_vs_Control	liver	ssc-miR-375	747.763	0.198743	0.405505	0.490112	0.624054	0.99786
DON_HIGH_vs_Control	liver	ssc-miR-376a-3p	0.0577864	0.0578891	3.76201	0.0153878	0.987723	0.99786
DON_HIGH_vs_Control	liver	ssc-miR-376a-5p	0.193786	1.23583	2.94379	0.41981	0.674624	0.99786
DON_HIGH_vs_Control	liver	ssc-miR-376c	0.306431	-0.398787	2.32331	-0.171646	0.863716	0.99786
DON_HIGH_vs_Control	liver	ssc-miR-378	3730.05	-0.066433	0.171582	-0.387179	0.698624	0.99786
DON_HIGH_vs_Control	liver	ssc-miR-378b-3p	516.514	-0.0321843	0.158253	-0.203372	0.838844	0.99786
DON_HIGH_vs_Control	liver	ssc-miR-381-3p	1378.81	-0.172294	0.288507	-0.597194	0.550378	0.99786
DON_HIGH_vs_Control	liver	ssc-miR-381-5p	0.250526	0.057904	2.46092	0.0235294	0.981228	0.99786
DON_HIGH_vs_Control	liver	ssc-miR-382	4.04562	-0.804134	0.593451	-1.35501	0.175414	0.99786
DON_HIGH_vs_Control	liver	ssc-miR-411	0.28768	-1.02002	2.15825	-0.472613	0.636489	0.99786
DON_HIGH_vs_Control	liver	ssc-miR-421-3p	62.0975	0.0840373	0.197384	0.425754	0.670287	0.99786
DON_HIGH_vs_Control	liver	ssc-miR-421-5p	0.04907	0.634963	3.76201	0.168783	0.865967	0.99786
DON_HIGH_vs_Control	liver	ssc-miR-423-3p	6946.31	0.0647048	0.12668	0.510775	0.609509	0.99786
DON_HIGH_vs_Control	liver	ssc-miR-423-5p	1820.49	-0.0231731	0.127126	-0.182285	0.855359	0.99786
DON_HIGH_vs_Control	liver	ssc-miR-424-3p	79.7351	-0.0951085	0.176362	-0.53928	0.589694	0.99786
DON_HIGH_vs_Control	liver	ssc-miR-424-5p	375.909	0.0462837	0.200139	0.231258	0.817115	0.99786
DON_HIGH_vs_Control	liver	ssc-miR-425-3p	52.9044	0.31118	0.19767	1.57424	0.115432	0.99786
DON_HIGH_vs_Control	liver	ssc-miR-425-5p	822.914	0.145972	0.141949	1.02834	0.303791	0.99786
DON_HIGH_vs_Control	liver	ssc-miR-429	75.6803	-0.0871689	0.277433	-0.314198	0.753371	0.99786
DON_HIGH_vs_Control	liver	ssc-miR-432-5p	2.81666	0.293902	0.780219	0.376692	0.706403	0.99786
DON_HIGH_vs_Control	liver	ssc-miR-4331-3p	3.32977	0.600849	0.694235	0.865483	0.386774	0.99786
DON_HIGH_vs_Control	liver	ssc-miR-4331-5p	267.707	-0.0881754	0.167388	-0.526774	0.598351	0.99786
DON_HIGH_vs_Control	liver	ssc-miR-4332	2.23242	-0.154139	0.892573	-0.172691	0.862894	0.99786
DON_HIGH_vs_Control	liver	ssc-miR-4334-3p	711.152	0.0651035	0.14608	0.44567	0.655835	0.99786
DON_HIGH_vs_Control	liver	ssc-miR-450a	1517.41	-0.0604995	0.150148	-0.402932	0.686998	0.99786
DON_HIGH_vs_Control	liver	ssc-miR-450b-3p	0.486898	1.47682	1.93215	0.764339	0.444665	0.99786
DON_HIGH_vs_Control	liver	ssc-miR-450b-5p	2601.78	0.0267918	0.138817	0.193001	0.846958	0.99786
DON_HIGH_vs_Control	liver	ssc-miR-450c-3p	54.704	0.157371	0.203492	0.773356	0.439312	0.99786
DON_HIGH_vs_Control	liver	ssc-miR-450c-5p	2194.01	-0.092642	0.16948	-0.546625	0.584636	0.99786
DON_HIGH_vs_Control	liver	ssc-miR-451	5830.82	0.0540336	0.402139	0.134365	0.893114	0.99786
DON_HIGH_vs_Control	liver	ssc-miR-452	8.47726	0.612316	0.497022	1.23197	0.21796	0.99786
DON_HIGH_vs_Control	liver	ssc-miR-454	60.7021	0.166457	0.18157	0.916764	0.359266	0.99786
DON_HIGH_vs_Control	liver	ssc-miR-455-3p	70.6652	-0.0677668	0.183909	-0.368481	0.712515	0.99786
DON_HIGH_vs_Control	liver	ssc-miR-455-5p	143.885	0.012039	0.184268	0.065334	0.947908	0.99786
DON_HIGH_vs_Control	liver	ssc-miR-486	396.541	0.0442231	0.382597	0.115586	0.90798	0.99786
DON_HIGH_vs_Control	liver	ssc-miR-487b	0.29391	0.0954139	2.36242	0.0403881	0.967784	0.99786
DON_HIGH_vs_Control	liver	ssc-miR-490	9.62005	-0.523055	0.417035	-1.25423	0.20976	0.99786
DON_HIGH_vs_Control	liver	ssc-miR-490-3p	9.62005	-0.523055	0.417035	-1.25423	0.20976	0.99786
DON_HIGH_vs_Control	liver	ssc-miR-490-5p	0.721461	0.371134	1.39314	0.266402	0.78993	0.99786
DON_HIGH_vs_Control	liver	ssc-miR-491	11.7943	0.0779171	0.375098	0.207725	0.835444	0.99786
DON_HIGH_vs_Control	liver	ssc-miR-493-3p	2.9858	0.268364	0.69371	0.386853	0.698865	0.99786
DON_HIGH_vs_Control	liver	ssc-miR-493-5p	11.1009	0.0265121	0.437387	0.0606148	0.951666	0.99786
DON_HIGH_vs_Control	liver	ssc-miR-497	127.268	-0.131914	0.19403	-0.679861	0.496593	0.99786
DON_HIGH_vs_Control	liver	ssc-miR-499-3p	0.243654	1.05998	2.73668	0.387325	0.698516	0.99786
DON_HIGH_vs_Control	liver	ssc-miR-499-5p	1287.15	0.193929	0.130163	1.48989	0.136253	0.99786
DON_HIGH_vs_Control	liver	ssc-miR-500-3p	57.1719	-0.00332535	0.209701	-0.0158576	0.987348	0.99786
DON_HIGH_vs_Control	liver	ssc-miR-500-5p	30.1458	0.374986	0.318022	1.17912	0.238351	0.99786
DON_HIGH_vs_Control	liver	ssc-miR-503	212.107	0.111417	0.152647	0.729901	0.465451	0.99786
DON_HIGH_vs_Control	liver	ssc-miR-504	111.589	0.284101	0.306474	0.926999	0.353927	0.99786
DON_HIGH_vs_Control	liver	ssc-miR-505	667.288	-0.0374415	0.138016	-0.271283	0.786173	0.99786
DON_HIGH_vs_Control	liver	ssc-miR-532-3p	71.7327	0.0234345	0.215558	0.108715	0.913428	0.99786
DON_HIGH_vs_Control	liver	ssc-miR-532-5p	1652.15	0.0218877	0.133139	0.164398	0.869418	0.99786
DON_HIGH_vs_Control	liver	ssc-miR-542-3p	1169.04	-0.00121908	0.18032	-0.00676067	0.994606	0.99786
DON_HIGH_vs_Control	liver	ssc-miR-542-5p	0.923025	1.62963	1.33637	1.21945	0.222673	0.99786
DON_HIGH_vs_Control	liver	ssc-miR-545-3p	2.02869	0.391199	0.923057	0.423808	0.671706	0.99786
DON_HIGH_vs_Control	liver	ssc-miR-545-5p	0.0567053	-0.519169	3.76201	-0.138003	0.890238	0.99786
DON_HIGH_vs_Control	liver	ssc-miR-551a	0.773518	-0.767029	1.33984	-0.572479	0.566998	0.99786
DON_HIGH_vs_Control	liver	ssc-miR-574-3p	828.926	-0.151714	0.179783	-0.843873	0.39874	0.99786
DON_HIGH_vs_Control	liver	ssc-miR-574-5p	89.3273	-0.060723	0.207999	-0.291939	0.770333	0.99786
DON_HIGH_vs_Control	liver	ssc-miR-582-3p	3.38296	0.448446	0.733168	0.611655	0.540766	0.99786
DON_HIGH_vs_Control	liver	ssc-miR-582-5p	6.29734	0.0178203	0.498375	0.0357568	0.971476	0.99786
DON_HIGH_vs_Control	liver	ssc-miR-615	0.210555	0.0579034	2.86666	0.0201989	0.983885	0.99786
DON_HIGH_vs_Control	liver	ssc-miR-628-3p	7.41357	-0.459203	0.441705	-1.03961	0.298519	0.99786
DON_HIGH_vs_Control	liver	ssc-miR-628-5p	53.1114	0.055101	0.209846	0.262579	0.792875	0.99786
DON_HIGH_vs_Control	liver	ssc-miR-6516	37.3934	-0.108233	0.237723	-0.45529	0.648901	0.99786
DON_HIGH_vs_Control	liver	ssc-miR-652	6.8217	-0.322342	0.492364	-0.654682	0.512672	0.99786
DON_HIGH_vs_Control	liver	ssc-miR-6529	176.443	-0.0737407	0.167762	-0.439556	0.660259	0.99786
DON_HIGH_vs_Control	liver	ssc-miR-660	112.263	-0.0276863	0.172749	-0.160269	0.872669	0.99786
DON_HIGH_vs_Control	liver	ssc-miR-664-3p	125.86	0.0774815	0.146728	0.528063	0.597456	0.99786
DON_HIGH_vs_Control	liver	ssc-miR-664-5p	64.1689	0.139215	0.200251	0.695201	0.48693	0.99786
DON_HIGH_vs_Control	liver	ssc-miR-670	0.77638	-0.93493	1.64571	-0.568102	0.569965	0.99786
DON_HIGH_vs_Control	liver	ssc-miR-671-3p	11.5565	0.00792876	0.367304	0.0215863	0.982778	0.99786
DON_HIGH_vs_Control	liver	ssc-miR-671-5p	14.1634	0.456752	0.383402	1.19131	0.23353	0.99786
DON_HIGH_vs_Control	liver	ssc-miR-676-3p	426.621	0.00249388	0.155814	0.0160055	0.98723	0.99786
DON_HIGH_vs_Control	liver	ssc-miR-676-5p	0.895654	0.903141	1.30147	0.693941	0.487719	0.99786
DON_HIGH_vs_Control	liver	ssc-miR-6782-3p	16.9906	-0.661129	0.432154	-1.52985	0.126055	0.99786
DON_HIGH_vs_Control	liver	ssc-miR-7-3p	76.3012	0.0990804	0.185292	0.534725	0.59284	0.99786
DON_HIGH_vs_Control	liver	ssc-miR-7-5p	4741.5	0.00292596	0.179507	0.0163	0.986995	0.99786
DON_HIGH_vs_Control	liver	ssc-miR-708-3p	7.59983	-0.0540872	0.64063	-0.0844281	0.932716	0.99786
DON_HIGH_vs_Control	liver	ssc-miR-708-5p	45.3447	0.525684	0.353685	1.48631	0.137198	0.99786
DON_HIGH_vs_Control	liver	ssc-miR-7134-3p	2964.75	0.00563136	0.14926	0.0377286	0.969904	0.99786
DON_HIGH_vs_Control	liver	ssc-miR-7134-5p	311.519	0.0452161	0.1553	0.291153	0.770934	0.99786
DON_HIGH_vs_Control	liver	ssc-miR-7135-3p	2.71361	1.00542	0.855864	1.17474	0.2401	0.99786
DON_HIGH_vs_Control	liver	ssc-miR-7135-5p	0.840315	-1.50208	1.48994	-1.00814	0.313385	0.99786
DON_HIGH_vs_Control	liver	ssc-miR-7136-3p	0.460749	-1.63183	3.71374	-0.439405	0.660368	0.99786
DON_HIGH_vs_Control	liver	ssc-miR-7137-3p	8.09598	-0.644691	0.513892	-1.25453	0.209651	0.99786
DON_HIGH_vs_Control	liver	ssc-miR-7137-5p	2.33835	-0.166424	0.844705	-0.19702	0.843812	0.99786
DON_HIGH_vs_Control	liver	ssc-miR-7138-3p	0.759218	0.225143	1.59838	0.140857	0.887983	0.99786
DON_HIGH_vs_Control	liver	ssc-miR-7138-5p	22.9191	0.326184	0.277685	1.17465	0.240133	0.99786
DON_HIGH_vs_Control	liver	ssc-miR-7139-3p	1.51042	0.728725	1.04124	0.699863	0.484013	0.99786
DON_HIGH_vs_Control	liver	ssc-miR-7139-5p	24.794	0.522421	0.336289	1.55349	0.120307	0.99786
DON_HIGH_vs_Control	liver	ssc-miR-7140-3p	0.0567053	-0.519169	3.76201	-0.138003	0.890238	0.99786
DON_HIGH_vs_Control	liver	ssc-miR-7140-5p	0.0577696	0.0578891	3.76201	0.0153878	0.987723	0.99786
DON_HIGH_vs_Control	liver	ssc-miR-7141-5p	0.121484	-0.519173	3.76201	-0.138004	0.890237	0.99786
DON_HIGH_vs_Control	liver	ssc-miR-7142-3p	72.5765	-0.0351393	0.177936	-0.197483	0.84345	0.99786
DON_HIGH_vs_Control	liver	ssc-miR-7142-5p	0.12145	0.0579013	3.76201	0.0153911	0.98772	0.99786
DON_HIGH_vs_Control	liver	ssc-miR-7143-3p	0.818983	-0.462052	1.47227	-0.313837	0.753645	0.99786
DON_HIGH_vs_Control	liver	ssc-miR-7144-5p	9.21295	-0.305309	0.420086	-0.726778	0.467362	0.99786
DON_HIGH_vs_Control	liver	ssc-miR-744	433.361	0.0858774	0.146406	0.586569	0.557493	0.99786
DON_HIGH_vs_Control	liver	ssc-miR-758	12.0648	-0.139652	0.426919	-0.327116	0.74358	0.99786
DON_HIGH_vs_Control	liver	ssc-miR-769-3p	42.6227	0.238735	0.227982	1.04717	0.295022	0.99786
DON_HIGH_vs_Control	liver	ssc-miR-769-5p	53.7968	0.11152	0.192197	0.580235	0.561756	0.99786
DON_HIGH_vs_Control	liver	ssc-miR-7857-3p	3.20662	0.656488	0.720582	0.911053	0.362268	0.99786
DON_HIGH_vs_Control	liver	ssc-miR-802	33.446	0.561742	0.285429	1.96807	0.0490605	0.99786
DON_HIGH_vs_Control	liver	ssc-miR-874	501.363	0.111362	0.147407	0.755475	0.449964	0.99786
DON_HIGH_vs_Control	liver	ssc-miR-885-3p	94.0995	-0.0177633	0.212892	-0.0834377	0.933504	0.99786
DON_HIGH_vs_Control	liver	ssc-miR-885-5p	521.567	-0.0747805	0.199881	-0.374124	0.708312	0.99786
DON_HIGH_vs_Control	liver	ssc-miR-9	158.576	-0.320161	0.277451	-1.15394	0.248525	0.99786
DON_HIGH_vs_Control	liver	ssc-miR-9-1	233.811	-0.319731	0.278827	-1.1467	0.251506	0.99786
DON_HIGH_vs_Control	liver	ssc-miR-9-2	233.811	-0.319731	0.278827	-1.1467	0.251506	0.99786
DON_HIGH_vs_Control	liver	ssc-miR-92a	22490.2	0.052021	0.173653	0.299568	0.764507	0.99786
DON_HIGH_vs_Control	liver	ssc-miR-92b-3p	213.058	0.0678631	0.191517	0.354345	0.72308	0.99786
DON_HIGH_vs_Control	liver	ssc-miR-92b-5p	2.46961	-1.30202	0.860281	-1.51349	0.130156	0.99786
DON_HIGH_vs_Control	liver	ssc-miR-935	0.723955	-2.0533	1.55754	-1.3183	0.187405	0.99786
DON_HIGH_vs_Control	liver	ssc-miR-95	819.999	-0.19138	0.171707	-1.11457	0.265034	0.99786
DON_HIGH_vs_Control	liver	ssc-miR-96-5p	43.724	0.0465717	0.250065	0.186239	0.852258	0.99786
DON_HIGH_vs_Control	liver	ssc-miR-9784-5p	0.470487	1.67657	1.69961	0.986444	0.323915	0.99786
DON_HIGH_vs_Control	liver	ssc-miR-9785-5p	0.277763	0.634974	2.38975	0.265707	0.790465	0.99786
DON_HIGH_vs_Control	liver	ssc-miR-9788-3p	0.138789	0.0579015	3.73525	0.0155014	0.987632	0.99786
DON_HIGH_vs_Control	liver	ssc-miR-98	3062.5	0.127747	0.124679	1.0246	0.305551	0.99786
DON_HIGH_vs_Control	liver	ssc-miR-9810-3p	1.09295	-1.18384	1.42155	-0.832778	0.40497	0.99786
DON_HIGH_vs_Control	liver	ssc-miR-9820-5p	0.136016	1.23795	3.75848	0.329375	0.741872	0.99786
DON_HIGH_vs_Control	liver	ssc-miR-9841-3p	18.767	0.539843	0.4234	1.27502	0.202303	0.99786
DON_HIGH_vs_Control	liver	ssc-miR-9843-3p	67.8059	0.0485937	0.206097	0.235781	0.813603	0.99786
DON_HIGH_vs_Control	liver	ssc-miR-9848-3p	0.0723796	-0.519169	3.76201	-0.138003	0.890238	0.99786
DON_HIGH_vs_Control	liver	ssc-miR-9851-3p	3.33438	0.829766	0.689119	1.2041	0.228552	0.99786
DON_HIGH_vs_Control	liver	ssc-miR-9858-5p	1.15482	0.860325	1.54611	0.556446	0.577906	0.99786
DON_HIGH_vs_Control	liver	ssc-miR-9860-5p	0.735022	0.591665	1.58681	0.372863	0.70925	0.99786
DON_HIGH_vs_Control	liver	ssc-miR-99a-3p	11.9728	0.0684021	0.416272	0.164321	0.869479	0.99786
DON_HIGH_vs_Control	liver	ssc-miR-99a-5p	100571	-0.127031	0.101035	-1.25729	0.20865	0.99786
DON_HIGH_vs_Control	liver	ssc-miR-99b	2568.75	-0.0206197	0.118593	-0.17387	0.861968	0.99786
DON_HIGH_vs_Control	liver	ssc-miR-7136-5p	3.81087	-2.72706	1.53155	-1.78059	NA	NA
DON_LOW_vs_Control	liver	ssc-miR-708-5p	45.3447	1.06482	0.34942	3.0474	0.00230831	0.824067
DON_LOW_vs_Control	liver	ssc-let-7a	70924.7	0.0811223	0.114315	0.709641	0.477927	0.999816
DON_LOW_vs_Control	liver	ssc-let-7c	11662.9	0.160588	0.110243	1.45668	0.145205	0.999816
DON_LOW_vs_Control	liver	ssc-let-7d-3p	532.077	0.331229	0.148603	2.22895	0.025817	0.999816
DON_LOW_vs_Control	liver	ssc-let-7d-5p	5025.26	0.175663	0.142698	1.23101	0.21832	0.999816
DON_LOW_vs_Control	liver	ssc-let-7e	2385.3	0.0624536	0.12239	0.510285	0.609852	0.999816
DON_LOW_vs_Control	liver	ssc-let-7f-3p	26.0104	0.203757	0.284476	0.716256	0.473833	0.999816
DON_LOW_vs_Control	liver	ssc-let-7f-5p	106327	0.074687	0.151995	0.491377	0.62316	0.999816
DON_LOW_vs_Control	liver	ssc-let-7g	114034	0.077856	0.130112	0.598378	0.549588	0.999816
DON_LOW_vs_Control	liver	ssc-let-7i-3p	25.2942	-0.210474	0.256541	-0.820431	0.41197	0.999816
DON_LOW_vs_Control	liver	ssc-let-7i-5p	1038.2	0.0814076	0.141406	0.575701	0.564818	0.999816
DON_LOW_vs_Control	liver	ssc-miR-1	324.204	-0.127425	0.503524	-0.253067	0.800217	0.999816
DON_LOW_vs_Control	liver	ssc-miR-100	17450.4	-0.0325983	0.157718	-0.206687	0.836254	0.999816
DON_LOW_vs_Control	liver	ssc-miR-101	40511.7	0.114265	0.156047	0.73225	0.464016	0.999816
DON_LOW_vs_Control	liver	ssc-miR-103	10005.3	-0.114911	0.105807	-1.08604	0.277462	0.999816
DON_LOW_vs_Control	liver	ssc-miR-10382	4.09919	0.282731	0.642441	0.440089	0.659872	0.999816
DON_LOW_vs_Control	liver	ssc-miR-10383	499.891	0.660981	0.490435	1.34774	0.177741	0.999816
DON_LOW_vs_Control	liver	ssc-miR-10384	10.6725	-0.2758	0.424617	-0.649526	0.515998	0.999816
DON_LOW_vs_Control	liver	ssc-miR-10386	7.79492	0.214788	0.519729	0.413269	0.67941	0.999816
DON_LOW_vs_Control	liver	ssc-miR-10388	97.048	-0.0771218	0.179408	-0.429869	0.667291	0.999816
DON_LOW_vs_Control	liver	ssc-miR-10390	1.10589	-0.290811	1.26705	-0.229518	0.818466	0.999816
DON_LOW_vs_Control	liver	ssc-miR-10391	7.05224	-0.311747	0.532545	-0.585391	0.558285	0.999816
DON_LOW_vs_Control	liver	ssc-miR-106a	193.763	0.0815183	0.208375	0.391209	0.695642	0.999816
DON_LOW_vs_Control	liver	ssc-miR-107	2329.36	-0.15384	0.128099	-1.20095	0.229772	0.999816
DON_LOW_vs_Control	liver	ssc-miR-10a-3p	169.555	0.140342	0.154852	0.906297	0.364779	0.999816
DON_LOW_vs_Control	liver	ssc-miR-10a-5p	13160.9	0.138982	0.16114	0.86249	0.388418	0.999816
DON_LOW_vs_Control	liver	ssc-miR-10b	1065.68	-0.187927	0.221	-0.850348	0.395132	0.999816
DON_LOW_vs_Control	liver	ssc-miR-122-3p	2569.79	0.109648	0.147772	0.742007	0.458083	0.999816
DON_LOW_vs_Control	liver	ssc-miR-122-5p	1.41314e+06	0.0151982	0.12331	0.123252	0.901908	0.999816
DON_LOW_vs_Control	liver	ssc-miR-1249	53.5065	0.135397	0.205697	0.658234	0.510388	0.999816
DON_LOW_vs_Control	liver	ssc-miR-125a	8815.08	0.0967352	0.130463	0.741476	0.458405	0.999816
DON_LOW_vs_Control	liver	ssc-miR-125b	18710.9	0.116104	0.119655	0.970323	0.331886	0.999816
DON_LOW_vs_Control	liver	ssc-miR-126-3p	79562	0.0165297	0.137745	0.120002	0.904481	0.999816
DON_LOW_vs_Control	liver	ssc-miR-126-5p	1718.58	0.202968	0.18963	1.07034	0.284467	0.999816
DON_LOW_vs_Control	liver	ssc-miR-127	343.203	-0.731898	0.314266	-2.32891	0.0198638	0.999816
DON_LOW_vs_Control	liver	ssc-miR-1271-5p	1425.98	0.00216868	0.18634	0.0116383	0.990714	0.999816
DON_LOW_vs_Control	liver	ssc-miR-1277	7.0579	-0.265815	0.564377	-0.470988	0.637649	0.999816
DON_LOW_vs_Control	liver	ssc-miR-128	2069.79	0.0540083	0.12591	0.428944	0.667964	0.999816
DON_LOW_vs_Control	liver	ssc-miR-1285	2.18604	-0.827518	0.926466	-0.893199	0.371751	0.999816
DON_LOW_vs_Control	liver	ssc-miR-1296-5p	14.685	0.129615	0.401103	0.323147	0.746584	0.999816
DON_LOW_vs_Control	liver	ssc-miR-129a-3p	13.0019	-0.207981	0.422677	-0.492056	0.62268	0.999816
DON_LOW_vs_Control	liver	ssc-miR-129a-5p	49.7035	-0.173559	0.230885	-0.751714	0.452223	0.999816
DON_LOW_vs_Control	liver	ssc-miR-129b	49.7035	-0.173559	0.230885	-0.751714	0.452223	0.999816
DON_LOW_vs_Control	liver	ssc-miR-1306-3p	7.57488	0.330704	0.476483	0.694052	0.48765	0.999816
DON_LOW_vs_Control	liver	ssc-miR-1306-5p	75.5167	-0.0138101	0.196125	-0.0704148	0.943864	0.999816
DON_LOW_vs_Control	liver	ssc-miR-1307	259.745	0.060604	0.164526	0.368356	0.712608	0.999816
DON_LOW_vs_Control	liver	ssc-miR-130a	94.6783	0.0797077	0.171051	0.465988	0.641224	0.999816
DON_LOW_vs_Control	liver	ssc-miR-130b-3p	28.7018	0.23091	0.247294	0.933745	0.350436	0.999816
DON_LOW_vs_Control	liver	ssc-miR-130b-5p	192.752	0.0782767	0.150313	0.520757	0.602536	0.999816
DON_LOW_vs_Control	liver	ssc-miR-132	12.4061	0.346886	0.406516	0.853313	0.393486	0.999816
DON_LOW_vs_Control	liver	ssc-miR-133a-3p	4.98464	0.174827	0.579134	0.301877	0.762746	0.999816
DON_LOW_vs_Control	liver	ssc-miR-133a-5p	3.69419	0.39605	0.761702	0.519954	0.603096	0.999816
DON_LOW_vs_Control	liver	ssc-miR-133b	6.86339	0.0224475	0.605518	0.0370716	0.970428	0.999816
DON_LOW_vs_Control	liver	ssc-miR-1343	160.425	0.157013	0.162064	0.968831	0.33263	0.999816
DON_LOW_vs_Control	liver	ssc-miR-135	8.49163	0.215672	0.704452	0.306155	0.759487	0.999816
DON_LOW_vs_Control	liver	ssc-miR-136-3p	29.8874	-0.727491	0.35944	-2.02396	0.0429745	0.999816
DON_LOW_vs_Control	liver	ssc-miR-136-5p	6.23007	-0.347808	0.606428	-0.573535	0.566282	0.999816
DON_LOW_vs_Control	liver	ssc-miR-137	1.77479	-0.0300933	0.920694	-0.0326855	0.973925	0.999816
DON_LOW_vs_Control	liver	ssc-miR-138	1.01518	-0.0128903	1.36604	-0.00943627	0.992471	0.999816
DON_LOW_vs_Control	liver	ssc-miR-1388	12.9079	-0.236616	0.394803	-0.599327	0.548955	0.999816
DON_LOW_vs_Control	liver	ssc-miR-139-3p	72.5537	-0.082931	0.226124	-0.36675	0.713805	0.999816
DON_LOW_vs_Control	liver	ssc-miR-139-5p	1107.86	-0.0147219	0.126573	-0.116312	0.907405	0.999816
DON_LOW_vs_Control	liver	ssc-miR-140-3p	7555.31	-0.196886	0.190289	-1.03467	0.300824	0.999816
DON_LOW_vs_Control	liver	ssc-miR-140-5p	33.5075	-0.0465034	0.278241	-0.167134	0.867265	0.999816
DON_LOW_vs_Control	liver	ssc-miR-141	13.2628	-0.377866	0.488758	-0.773114	0.439455	0.999816
DON_LOW_vs_Control	liver	ssc-miR-142-3p	597.922	-0.0139127	0.201001	-0.0692172	0.944817	0.999816
DON_LOW_vs_Control	liver	ssc-miR-142-5p	716.034	-0.09674	0.22836	-0.42363	0.671836	0.999816
DON_LOW_vs_Control	liver	ssc-miR-143-3p	51617.5	-0.134879	0.193866	-0.69573	0.486598	0.999816
DON_LOW_vs_Control	liver	ssc-miR-143-5p	306.137	-0.0990114	0.255124	-0.388091	0.697949	0.999816
DON_LOW_vs_Control	liver	ssc-miR-144	21.778	-0.4146	0.432547	-0.958508	0.337807	0.999816
DON_LOW_vs_Control	liver	ssc-miR-145-3p	1033.49	0.0892962	0.164426	0.543079	0.587075	0.999816
DON_LOW_vs_Control	liver	ssc-miR-145-5p	7152.78	-0.105227	0.199853	-0.526522	0.598525	0.999816
DON_LOW_vs_Control	liver	ssc-miR-1468	76.6727	0.105354	0.2485	0.423961	0.671594	0.999816
DON_LOW_vs_Control	liver	ssc-miR-146a-5p	2403.65	-0.115861	0.240083	-0.482586	0.62939	0.999816
DON_LOW_vs_Control	liver	ssc-miR-146b	25.8285	-0.561873	0.354964	-1.5829	0.113444	0.999816
DON_LOW_vs_Control	liver	ssc-miR-148a-3p	675364	0.03936	0.170222	0.231227	0.817139	0.999816
DON_LOW_vs_Control	liver	ssc-miR-148a-5p	1316.04	-0.022223	0.126995	-0.174991	0.861087	0.999816
DON_LOW_vs_Control	liver	ssc-miR-148b-3p	3909.18	0.0479853	0.149569	0.320824	0.748344	0.999816
DON_LOW_vs_Control	liver	ssc-miR-148b-5p	99.1684	-0.00362705	0.170031	-0.0213317	0.982981	0.999816
DON_LOW_vs_Control	liver	ssc-miR-149	36.9105	-0.209831	0.246479	-0.851312	0.394596	0.999816
DON_LOW_vs_Control	liver	ssc-miR-150	504.987	0.0642317	0.238182	0.269675	0.78741	0.999816
DON_LOW_vs_Control	liver	ssc-miR-151-3p	9526.38	-0.0444922	0.0945028	-0.470803	0.637781	0.999816
DON_LOW_vs_Control	liver	ssc-miR-151-5p	418.547	0.240419	0.137084	1.7538	0.0794645	0.999816
DON_LOW_vs_Control	liver	ssc-miR-152	11699.1	0.0660593	0.135925	0.485999	0.626968	0.999816
DON_LOW_vs_Control	liver	ssc-miR-153	0.184397	0.0613205	2.99206	0.0204944	0.983649	0.999816
DON_LOW_vs_Control	liver	ssc-miR-155-5p	335.664	-0.110588	0.185483	-0.596215	0.551032	0.999816
DON_LOW_vs_Control	liver	ssc-miR-15a	137.279	-0.143208	0.198496	-0.721465	0.470624	0.999816
DON_LOW_vs_Control	liver	ssc-miR-15b	645.391	-0.120483	0.12759	-0.944298	0.345018	0.999816
DON_LOW_vs_Control	liver	ssc-miR-16	3181.18	-0.0238362	0.140097	-0.170141	0.864899	0.999816
DON_LOW_vs_Control	liver	ssc-miR-17-3p	21.1253	-0.0891285	0.304032	-0.293155	0.769404	0.999816
DON_LOW_vs_Control	liver	ssc-miR-17-5p	3556.07	0.0633337	0.150554	0.420671	0.673995	0.999816
DON_LOW_vs_Control	liver	ssc-miR-181a	7188.95	-0.0722602	0.0859331	-0.840888	0.400411	0.999816
DON_LOW_vs_Control	liver	ssc-miR-181b	2459.62	-0.0378137	0.118418	-0.319325	0.74948	0.999816
DON_LOW_vs_Control	liver	ssc-miR-181c	22.6124	0.104901	0.312762	0.335404	0.73732	0.999816
DON_LOW_vs_Control	liver	ssc-miR-181d-5p	423.022	0.0188391	0.132121	0.14259	0.886614	0.999816
DON_LOW_vs_Control	liver	ssc-miR-182	874.819	0.0527158	0.1907	0.276433	0.782215	0.999816
DON_LOW_vs_Control	liver	ssc-miR-183	121.597	0.117838	0.213339	0.552354	0.580706	0.999816
DON_LOW_vs_Control	liver	ssc-miR-1839-3p	0.105775	-0.515755	3.76201	-0.137096	0.890955	0.999816
DON_LOW_vs_Control	liver	ssc-miR-1839-5p	26.1193	-0.0377842	0.260989	-0.144773	0.88489	0.999816
DON_LOW_vs_Control	liver	ssc-miR-184	25.3849	0.117992	0.492583	0.239538	0.810688	0.999816
DON_LOW_vs_Control	liver	ssc-miR-1842	12.2722	0.0961225	0.411879	0.233376	0.81547	0.999816
DON_LOW_vs_Control	liver	ssc-miR-185	1295.55	-0.061921	0.117953	-0.524962	0.599609	0.999816
DON_LOW_vs_Control	liver	ssc-miR-186-3p	0.344327	0.638389	2.54137	0.251199	0.80166	0.999816
DON_LOW_vs_Control	liver	ssc-miR-186-5p	7190.55	-0.0303152	0.127957	-0.236918	0.81272	0.999816
DON_LOW_vs_Control	liver	ssc-miR-187	0.535809	-0.515751	1.75033	-0.29466	0.768254	0.999816
DON_LOW_vs_Control	liver	ssc-miR-18a	26.3297	0.0763423	0.267548	0.285341	0.775383	0.999816
DON_LOW_vs_Control	liver	ssc-miR-18b	2.37339	-0.577836	0.803186	-0.71943	0.471876	0.999816
DON_LOW_vs_Control	liver	ssc-miR-190a	1.04249	2.54798	1.33114	1.91414	0.0556027	0.999816
DON_LOW_vs_Control	liver	ssc-miR-190b	0.927223	0.0443314	1.28304	0.034552	0.972437	0.999816
DON_LOW_vs_Control	liver	ssc-miR-191	27065	0.061295	0.100554	0.609573	0.542144	0.999816
DON_LOW_vs_Control	liver	ssc-miR-192	114185	-0.000164921	0.136111	-0.00121167	0.999033	0.999816
DON_LOW_vs_Control	liver	ssc-miR-193a-3p	5.99901	-0.139691	0.510444	-0.273666	0.784341	0.999816
DON_LOW_vs_Control	liver	ssc-miR-193a-5p	156.099	-0.0199537	0.144584	-0.138007	0.890235	0.999816
DON_LOW_vs_Control	liver	ssc-miR-194a-3p	191.551	0.093433	0.20754	0.450193	0.652571	0.999816
DON_LOW_vs_Control	liver	ssc-miR-194a-5p	23734.1	0.160164	0.141389	1.13279	0.257301	0.999816
DON_LOW_vs_Control	liver	ssc-miR-194b-3p	0.402961	0.664786	2.23259	0.297764	0.765883	0.999816
DON_LOW_vs_Control	liver	ssc-miR-194b-5p	474.702	0.0166911	0.199073	0.0838443	0.93318	0.999816
DON_LOW_vs_Control	liver	ssc-miR-195	378.324	-0.0817893	0.129022	-0.633915	0.526136	0.999816
DON_LOW_vs_Control	liver	ssc-miR-196a	0.14304	0.0613035	3.69961	0.0165702	0.986779	0.999816
DON_LOW_vs_Control	liver	ssc-miR-196b-5p	2.47445	-1.25416	0.851131	-1.47353	0.140609	0.999816
DON_LOW_vs_Control	liver	ssc-miR-199a-3p	93853.6	0.00499808	0.112618	0.0443808	0.964601	0.999816
DON_LOW_vs_Control	liver	ssc-miR-199a-5p	31434.1	0.000850766	0.13222	0.00643449	0.994866	0.999816
DON_LOW_vs_Control	liver	ssc-miR-199b-3p	94913.4	-0.00105837	0.116069	-0.00911846	0.992725	0.999816
DON_LOW_vs_Control	liver	ssc-miR-199b-5p	4120.2	-0.151942	0.191507	-0.7934	0.427545	0.999816
DON_LOW_vs_Control	liver	ssc-miR-19a	59.5204	0.0109777	0.197182	0.0556727	0.955603	0.999816
DON_LOW_vs_Control	liver	ssc-miR-19b	661.265	0.00963106	0.181077	0.0531875	0.957583	0.999816
DON_LOW_vs_Control	liver	ssc-miR-200b	1941.19	4.83706e-05	0.209989	0.000230348	0.999816	0.999816
DON_LOW_vs_Control	liver	ssc-miR-202-5p	0.623913	1.30836	1.87446	0.697992	0.485182	0.999816
DON_LOW_vs_Control	liver	ssc-miR-204	3750.63	-0.0627403	0.167381	-0.374835	0.707783	0.999816
DON_LOW_vs_Control	liver	ssc-miR-205	1.79779	-1.41542	1.03102	-1.37283	0.169804	0.999816
DON_LOW_vs_Control	liver	ssc-miR-206	2.57946	0.28606	0.76854	0.372212	0.709735	0.999816
DON_LOW_vs_Control	liver	ssc-miR-20a-3p	15.9392	0.321992	0.352743	0.912822	0.361336	0.999816
DON_LOW_vs_Control	liver	ssc-miR-20a-5p	1887.72	-0.0312192	0.137027	-0.227833	0.819776	0.999816
DON_LOW_vs_Control	liver	ssc-miR-20b	127.082	0.262872	0.291251	0.902561	0.366759	0.999816
DON_LOW_vs_Control	liver	ssc-miR-21-3p	5.90729	-0.327558	0.656097	-0.499253	0.617601	0.999816
DON_LOW_vs_Control	liver	ssc-miR-21-5p	92444.5	-0.297869	0.182228	-1.6346	0.102133	0.999816
DON_LOW_vs_Control	liver	ssc-miR-210	31.9685	0.173058	0.282964	0.611591	0.540808	0.999816
DON_LOW_vs_Control	liver	ssc-miR-212	4.54924	0.102702	0.558541	0.183875	0.854111	0.999816
DON_LOW_vs_Control	liver	ssc-miR-214-3p	354.193	0.0754254	0.136607	0.552136	0.580855	0.999816
DON_LOW_vs_Control	liver	ssc-miR-214-5p	285.445	0.0140711	0.136228	0.10329	0.917732	0.999816
DON_LOW_vs_Control	liver	ssc-miR-215	1242.2	0.0216681	0.144687	0.149758	0.880955	0.999816
DON_LOW_vs_Control	liver	ssc-miR-216	1.93238	-0.479316	0.850097	-0.563837	0.572865	0.999816
DON_LOW_vs_Control	liver	ssc-miR-217	4.61126	-0.0624752	0.577024	-0.108271	0.91378	0.999816
DON_LOW_vs_Control	liver	ssc-miR-218	826.085	-0.122535	0.160184	-0.764968	0.44429	0.999816
DON_LOW_vs_Control	liver	ssc-miR-218-5p	826.085	-0.122535	0.160184	-0.764968	0.44429	0.999816
DON_LOW_vs_Control	liver	ssc-miR-218b	967.96	-0.123289	0.168507	-0.731653	0.46438	0.999816
DON_LOW_vs_Control	liver	ssc-miR-219a	6.61955	-0.0683879	0.539713	-0.126711	0.899169	0.999816
DON_LOW_vs_Control	liver	ssc-miR-219b-3p	0.472975	-1.43524	1.80208	-0.796435	0.425779	0.999816
DON_LOW_vs_Control	liver	ssc-miR-22-3p	17716	-0.129604	0.200159	-0.647508	0.517303	0.999816
DON_LOW_vs_Control	liver	ssc-miR-22-5p	844.077	-0.0665288	0.18046	-0.368662	0.71238	0.999816
DON_LOW_vs_Control	liver	ssc-miR-221-3p	6835.01	0.00528427	0.149059	0.0354509	0.97172	0.999816
DON_LOW_vs_Control	liver	ssc-miR-221-5p	760.349	-0.0398598	0.148618	-0.268203	0.788543	0.999816
DON_LOW_vs_Control	liver	ssc-miR-222	2263.78	-0.343857	0.228093	-1.50753	0.131674	0.999816
DON_LOW_vs_Control	liver	ssc-miR-223	52.7428	-0.159972	0.23041	-0.694295	0.487497	0.999816
DON_LOW_vs_Control	liver	ssc-miR-224	16.0681	0.255363	0.432238	0.590793	0.554659	0.999816
DON_LOW_vs_Control	liver	ssc-miR-2320-3p	5.30871	-0.277173	0.680651	-0.407218	0.683848	0.999816
DON_LOW_vs_Control	liver	ssc-miR-2320-5p	16.5356	0.258851	0.344745	0.750846	0.452746	0.999816
DON_LOW_vs_Control	liver	ssc-miR-2366	1.00941	-0.312622	1.24677	-0.250745	0.802012	0.999816
DON_LOW_vs_Control	liver	ssc-miR-23a	2404.38	0.0889641	0.129897	0.684883	0.493418	0.999816
DON_LOW_vs_Control	liver	ssc-miR-23b	3703.95	0.124733	0.117741	1.05938	0.289427	0.999816
DON_LOW_vs_Control	liver	ssc-miR-24-1-5p	81.4288	-0.25964	0.156568	-1.65833	0.0972512	0.999816
DON_LOW_vs_Control	liver	ssc-miR-24-2-5p	69.0382	-0.104649	0.187366	-0.558525	0.576486	0.999816
DON_LOW_vs_Control	liver	ssc-miR-24-3p	8279.35	0.0249693	0.100026	0.249628	0.802875	0.999816
DON_LOW_vs_Control	liver	ssc-miR-2411	3.5576	-0.293118	0.679103	-0.431626	0.666013	0.999816
DON_LOW_vs_Control	liver	ssc-miR-2483	5.72996	-0.793739	0.550808	-1.44105	0.149572	0.999816
DON_LOW_vs_Control	liver	ssc-miR-26a	246203	0.10473	0.0841474	1.24461	0.213276	0.999816
DON_LOW_vs_Control	liver	ssc-miR-26b-3p	26.9446	-0.147806	0.304854	-0.484841	0.627789	0.999816
DON_LOW_vs_Control	liver	ssc-miR-26b-5p	44781.3	0.13119	0.0883411	1.48504	0.137533	0.999816
DON_LOW_vs_Control	liver	ssc-miR-27a	7163.37	0.0487723	0.130698	0.373169	0.709023	0.999816
DON_LOW_vs_Control	liver	ssc-miR-27b-3p	73149.7	0.0646688	0.150635	0.429309	0.667699	0.999816
DON_LOW_vs_Control	liver	ssc-miR-27b-5p	39.8056	-0.197381	0.223482	-0.88321	0.377123	0.999816
DON_LOW_vs_Control	liver	ssc-miR-28-3p	3642.04	-0.0152251	0.102424	-0.148648	0.881831	0.999816
DON_LOW_vs_Control	liver	ssc-miR-28-5p	667.332	0.169871	0.156277	1.08699	0.277043	0.999816
DON_LOW_vs_Control	liver	ssc-miR-296-3p	79.9033	0.240242	0.214082	1.12219	0.26178	0.999816
DON_LOW_vs_Control	liver	ssc-miR-296-5p	24.9336	0.317138	0.289953	1.09376	0.274062	0.999816
DON_LOW_vs_Control	liver	ssc-miR-299	3.32419	-1.35719	0.731228	-1.85604	0.0634473	0.999816
DON_LOW_vs_Control	liver	ssc-miR-29a-3p	17493.5	-0.0287294	0.112569	-0.255216	0.798556	0.999816
DON_LOW_vs_Control	liver	ssc-miR-29a-5p	5.05082	-1.17512	0.599411	-1.96045	0.0499431	0.999816
DON_LOW_vs_Control	liver	ssc-miR-29b	201.95	-0.125049	0.193834	-0.645131	0.518842	0.999816
DON_LOW_vs_Control	liver	ssc-miR-29c	67.8657	0.0107706	0.208832	0.0515756	0.958867	0.999816
DON_LOW_vs_Control	liver	ssc-miR-30a-3p	2671.38	0.0237209	0.144907	0.163698	0.869969	0.999816
DON_LOW_vs_Control	liver	ssc-miR-30a-5p	28243.9	0.0370856	0.139968	0.264958	0.791042	0.999816
DON_LOW_vs_Control	liver	ssc-miR-30b-3p	30.4848	-0.149162	0.269155	-0.554185	0.579452	0.999816
DON_LOW_vs_Control	liver	ssc-miR-30b-5p	4783.46	-0.0246242	0.108157	-0.22767	0.819903	0.999816
DON_LOW_vs_Control	liver	ssc-miR-30c-1-3p	10.0958	0.126501	0.425971	0.296972	0.766488	0.999816
DON_LOW_vs_Control	liver	ssc-miR-30c-3p	322.343	0.175441	0.223231	0.78592	0.431914	0.999816
DON_LOW_vs_Control	liver	ssc-miR-30c-5p	11908.5	0.0585333	0.153796	0.38059	0.703508	0.999816
DON_LOW_vs_Control	liver	ssc-miR-30d	47562.2	-0.00118079	0.12131	-0.00973366	0.992234	0.999816
DON_LOW_vs_Control	liver	ssc-miR-30e-3p	1971.86	-0.00328095	0.125551	-0.0261324	0.979152	0.999816
DON_LOW_vs_Control	liver	ssc-miR-30e-5p	7348.12	-0.000255891	0.120014	-0.00213218	0.998299	0.999816
DON_LOW_vs_Control	liver	ssc-miR-31	3.65355	0.628855	0.673727	0.933396	0.350615	0.999816
DON_LOW_vs_Control	liver	ssc-miR-32	452.18	-0.0146234	0.161899	-0.0903243	0.92803	0.999816
DON_LOW_vs_Control	liver	ssc-miR-320	2002.78	0.0373947	0.096563	0.387257	0.698566	0.999816
DON_LOW_vs_Control	liver	ssc-miR-323	14.8813	-0.71831	0.457401	-1.57042	0.116318	0.999816
DON_LOW_vs_Control	liver	ssc-miR-324	19.819	0.320848	0.300765	1.06677	0.286075	0.999816
DON_LOW_vs_Control	liver	ssc-miR-326	13.0247	0.188259	0.376913	0.499476	0.617444	0.999816
DON_LOW_vs_Control	liver	ssc-miR-328	395.522	0.0433775	0.164554	0.263606	0.792083	0.999816
DON_LOW_vs_Control	liver	ssc-miR-330	48.4818	0.0659388	0.205401	0.321024	0.748192	0.999816
DON_LOW_vs_Control	liver	ssc-miR-331-3p	113.313	-0.176291	0.15359	-1.1478	0.25105	0.999816
DON_LOW_vs_Control	liver	ssc-miR-331-5p	42.2598	0.0217452	0.225784	0.0963094	0.923275	0.999816
DON_LOW_vs_Control	liver	ssc-miR-335	49.1128	0.428797	0.267278	1.60431	0.108646	0.999816
DON_LOW_vs_Control	liver	ssc-miR-338	1.24337	1.19745	1.18247	1.01266	0.311221	0.999816
DON_LOW_vs_Control	liver	ssc-miR-339	1440.81	-0.0704952	0.140324	-0.502376	0.615403	0.999816
DON_LOW_vs_Control	liver	ssc-miR-339-3p	2.81491	0.299596	0.737248	0.406371	0.68447	0.999816
DON_LOW_vs_Control	liver	ssc-miR-339-5p	2166.22	-0.0801202	0.151455	-0.529004	0.596803	0.999816
DON_LOW_vs_Control	liver	ssc-miR-33b-3p	0.346269	-0.538963	2.28687	-0.235677	0.813683	0.999816
DON_LOW_vs_Control	liver	ssc-miR-33b-5p	0.865577	1.49504	1.53833	0.971863	0.331119	0.999816
DON_LOW_vs_Control	liver	ssc-miR-340	2140.3	0.0325542	0.140635	0.23148	0.816942	0.999816
DON_LOW_vs_Control	liver	ssc-miR-342	347.02	-0.203326	0.160797	-1.26449	0.206054	0.999816
DON_LOW_vs_Control	liver	ssc-miR-345-3p	32.0619	0.0852237	0.232771	0.366127	0.71427	0.999816
DON_LOW_vs_Control	liver	ssc-miR-345-5p	1.21181	3.45527	1.38048	2.50295	0.0123163	0.999816
DON_LOW_vs_Control	liver	ssc-miR-34a	179.3	-0.129714	0.276755	-0.468696	0.639287	0.999816
DON_LOW_vs_Control	liver	ssc-miR-34c	35.2379	0.20997	0.260004	0.807567	0.41934	0.999816
DON_LOW_vs_Control	liver	ssc-miR-361-3p	491.465	-0.15054	0.0970785	-1.55071	0.120972	0.999816
DON_LOW_vs_Control	liver	ssc-miR-361-5p	585.882	0.199911	0.108065	1.84991	0.0643266	0.999816
DON_LOW_vs_Control	liver	ssc-miR-3613	84.6746	0.129372	0.175549	0.736957	0.461149	0.999816
DON_LOW_vs_Control	liver	ssc-miR-362	119.717	0.123162	0.169854	0.725103	0.468389	0.999816
DON_LOW_vs_Control	liver	ssc-miR-363	791.711	0.114183	0.21007	0.54355	0.586751	0.999816
DON_LOW_vs_Control	liver	ssc-miR-365-3p	1805.05	0.13096	0.154661	0.846754	0.397132	0.999816
DON_LOW_vs_Control	liver	ssc-miR-365-5p	0.765282	-0.0353127	1.60605	-0.0219872	0.982458	0.999816
DON_LOW_vs_Control	liver	ssc-miR-369	32.7307	-0.496199	0.302229	-1.6418	0.100632	0.999816
DON_LOW_vs_Control	liver	ssc-miR-370	66.0192	-0.700774	0.354608	-1.97619	0.0481328	0.999816
DON_LOW_vs_Control	liver	ssc-miR-371-5p	0.115539	1.25198	3.75903	0.333058	0.73909	0.999816
DON_LOW_vs_Control	liver	ssc-miR-374a-3p	2953.99	0.0251886	0.107838	0.233577	0.815313	0.999816
DON_LOW_vs_Control	liver	ssc-miR-374a-5p	5296.58	0.0449794	0.150303	0.299258	0.764743	0.999816
DON_LOW_vs_Control	liver	ssc-miR-374b-3p	64.4963	-0.00379323	0.244464	-0.0155165	0.98762	0.999816
DON_LOW_vs_Control	liver	ssc-miR-374b-5p	2460.06	0.0441429	0.137039	0.32212	0.747362	0.999816
DON_LOW_vs_Control	liver	ssc-miR-375	747.763	0.294824	0.405468	0.72712	0.467152	0.999816
DON_LOW_vs_Control	liver	ssc-miR-376a-3p	0.0577864	0.638381	3.76201	0.169691	0.865253	0.999816
DON_LOW_vs_Control	liver	ssc-miR-376a-5p	0.193786	0.638386	2.94823	0.216532	0.828573	0.999816
DON_LOW_vs_Control	liver	ssc-miR-376c	0.306431	-1.57007	2.32883	-0.674187	0.500193	0.999816
DON_LOW_vs_Control	liver	ssc-miR-378	3730.05	-0.0709321	0.171587	-0.413389	0.679322	0.999816
DON_LOW_vs_Control	liver	ssc-miR-378b-3p	516.514	-0.109542	0.158424	-0.691447	0.489285	0.999816
DON_LOW_vs_Control	liver	ssc-miR-381-3p	1378.81	-0.72798	0.288753	-2.52111	0.0116984	0.999816
DON_LOW_vs_Control	liver	ssc-miR-381-5p	0.250526	0.618047	2.45754	0.251491	0.801435	0.999816
DON_LOW_vs_Control	liver	ssc-miR-382	4.04562	-1.06501	0.613589	-1.73571	0.0826155	0.999816
DON_LOW_vs_Control	liver	ssc-miR-411	0.28768	-1.0166	2.15825	-0.471029	0.63762	0.999816
DON_LOW_vs_Control	liver	ssc-miR-421-3p	62.0975	0.201716	0.196099	1.02864	0.303648	0.999816
DON_LOW_vs_Control	liver	ssc-miR-421-5p	0.04907	0.0613069	3.76201	0.0162963	0.986998	0.999816
DON_LOW_vs_Control	liver	ssc-miR-423-3p	6946.31	0.0921546	0.126678	0.727472	0.466937	0.999816
DON_LOW_vs_Control	liver	ssc-miR-423-5p	1820.49	-0.0123777	0.127129	-0.0973635	0.922438	0.999816
DON_LOW_vs_Control	liver	ssc-miR-424-3p	79.7351	0.113856	0.174259	0.653374	0.513515	0.999816
DON_LOW_vs_Control	liver	ssc-miR-424-5p	375.909	-0.0135346	0.200287	-0.0675762	0.946123	0.999816
DON_LOW_vs_Control	liver	ssc-miR-425-3p	52.9044	0.0444803	0.201271	0.220997	0.825095	0.999816
DON_LOW_vs_Control	liver	ssc-miR-425-5p	822.914	-0.0283104	0.142188	-0.199105	0.84218	0.999816
DON_LOW_vs_Control	liver	ssc-miR-429	75.6803	0.173818	0.275689	0.630484	0.528378	0.999816
DON_LOW_vs_Control	liver	ssc-miR-432-5p	2.81666	-0.68522	0.849391	-0.806719	0.419828	0.999816
DON_LOW_vs_Control	liver	ssc-miR-4331-3p	3.32977	0.450112	0.702818	0.640438	0.521888	0.999816
DON_LOW_vs_Control	liver	ssc-miR-4331-5p	267.707	-0.0756746	0.16739	-0.452087	0.651206	0.999816
DON_LOW_vs_Control	liver	ssc-miR-4332	2.23242	0.238935	0.863338	0.276757	0.781967	0.999816
DON_LOW_vs_Control	liver	ssc-miR-4334-3p	711.152	-0.025366	0.146231	-0.173466	0.862285	0.999816
DON_LOW_vs_Control	liver	ssc-miR-450a	1517.41	0.0931462	0.150058	0.620736	0.534774	0.999816
DON_LOW_vs_Control	liver	ssc-miR-450b-3p	0.486898	0.660929	1.99288	0.331645	0.740158	0.999816
DON_LOW_vs_Control	liver	ssc-miR-450b-5p	2601.78	0.0501679	0.138814	0.361404	0.717798	0.999816
DON_LOW_vs_Control	liver	ssc-miR-450c-3p	54.704	0.23683	0.202575	1.16909	0.242366	0.999816
DON_LOW_vs_Control	liver	ssc-miR-450c-5p	2194.01	0.0666238	0.169422	0.393242	0.694141	0.999816
DON_LOW_vs_Control	liver	ssc-miR-451	5830.82	-0.195266	0.402157	-0.485548	0.627288	0.999816
DON_LOW_vs_Control	liver	ssc-miR-452	8.47726	0.276476	0.507678	0.544589	0.586036	0.999816
DON_LOW_vs_Control	liver	ssc-miR-454	60.7021	-0.185862	0.186234	-0.998004	0.318277	0.999816
DON_LOW_vs_Control	liver	ssc-miR-455-3p	70.6652	-0.053439	0.183817	-0.290718	0.771267	0.999816
DON_LOW_vs_Control	liver	ssc-miR-455-5p	143.885	0.0276432	0.184245	0.150035	0.880737	0.999816
DON_LOW_vs_Control	liver	ssc-miR-486	396.541	-0.384952	0.383061	-1.00494	0.314927	0.999816
DON_LOW_vs_Control	liver	ssc-miR-487b	0.29391	-1.09282	2.36864	-0.461373	0.644531	0.999816
DON_LOW_vs_Control	liver	ssc-miR-490	9.62005	-0.35081	0.410305	-0.854997	0.392553	0.999816
DON_LOW_vs_Control	liver	ssc-miR-490-3p	9.62005	-0.35081	0.410305	-0.854997	0.392553	0.999816
DON_LOW_vs_Control	liver	ssc-miR-490-5p	0.721461	-0.396116	1.47956	-0.267726	0.78891	0.999816
DON_LOW_vs_Control	liver	ssc-miR-491	11.7943	0.430083	0.364043	1.18141	0.237442	0.999816
DON_LOW_vs_Control	liver	ssc-miR-493-3p	2.9858	-2.17813	0.947024	-2.29997	0.0214498	0.999816
DON_LOW_vs_Control	liver	ssc-miR-493-5p	11.1009	-0.867695	0.467807	-1.85481	0.0636228	0.999816
DON_LOW_vs_Control	liver	ssc-miR-497	127.268	-0.280455	0.195028	-1.43803	0.150426	0.999816
DON_LOW_vs_Control	liver	ssc-miR-499-3p	0.243654	-0.515756	2.75677	-0.187087	0.851593	0.999816
DON_LOW_vs_Control	liver	ssc-miR-499-5p	1287.15	0.0921378	0.130265	0.707313	0.479372	0.999816
DON_LOW_vs_Control	liver	ssc-miR-500-3p	57.1719	0.0363553	0.209301	0.173699	0.862102	0.999816
DON_LOW_vs_Control	liver	ssc-miR-500-5p	30.1458	0.207739	0.320514	0.648144	0.516892	0.999816
DON_LOW_vs_Control	liver	ssc-miR-503	212.107	-0.108292	0.153698	-0.704576	0.481074	0.999816
DON_LOW_vs_Control	liver	ssc-miR-504	111.589	-0.112122	0.308239	-0.36375	0.716044	0.999816
DON_LOW_vs_Control	liver	ssc-miR-505	667.288	0.106339	0.137808	0.771645	0.440325	0.999816
DON_LOW_vs_Control	liver	ssc-miR-532-3p	71.7327	-0.0908994	0.216725	-0.419423	0.674907	0.999816
DON_LOW_vs_Control	liver	ssc-miR-532-5p	1652.15	0.0651302	0.133121	0.489257	0.624659	0.999816
DON_LOW_vs_Control	liver	ssc-miR-542-3p	1169.04	-0.126723	0.180422	-0.70237	0.482448	0.999816
DON_LOW_vs_Control	liver	ssc-miR-542-5p	0.923025	1.52412	1.34604	1.1323	0.257508	0.999816
DON_LOW_vs_Control	liver	ssc-miR-545-3p	2.02869	0.75821	0.897565	0.844741	0.398255	0.999816
DON_LOW_vs_Control	liver	ssc-miR-545-5p	0.0567053	-0.515751	3.76201	-0.137095	0.890956	0.999816
DON_LOW_vs_Control	liver	ssc-miR-551a	0.773518	-2.27834	1.44823	-1.57319	0.115676	0.999816
DON_LOW_vs_Control	liver	ssc-miR-574-3p	828.926	-0.0414429	0.179686	-0.23064	0.817594	0.999816
DON_LOW_vs_Control	liver	ssc-miR-574-5p	89.3273	0.0737323	0.207014	0.356172	0.721712	0.999816
DON_LOW_vs_Control	liver	ssc-miR-582-3p	3.38296	0.507981	0.73025	0.695626	0.486663	0.999816
DON_LOW_vs_Control	liver	ssc-miR-582-5p	6.29734	-0.14344	0.505737	-0.283625	0.776697	0.999816
DON_LOW_vs_Control	liver	ssc-miR-615	0.210555	0.0613212	2.86666	0.0213912	0.982934	0.999816
DON_LOW_vs_Control	liver	ssc-miR-628-3p	7.41357	-0.0835416	0.423692	-0.197175	0.84369	0.999816
DON_LOW_vs_Control	liver	ssc-miR-628-5p	53.1114	0.0463115	0.210037	0.220492	0.825488	0.999816
DON_LOW_vs_Control	liver	ssc-miR-6516	37.3934	-0.125799	0.2381	-0.528346	0.59726	0.999816
DON_LOW_vs_Control	liver	ssc-miR-652	6.8217	-0.460151	0.498951	-0.922237	0.356405	0.999816
DON_LOW_vs_Control	liver	ssc-miR-6529	176.443	-0.221234	0.168581	-1.31233	0.189409	0.999816
DON_LOW_vs_Control	liver	ssc-miR-660	112.263	0.0323734	0.172366	0.187818	0.851019	0.999816
DON_LOW_vs_Control	liver	ssc-miR-664-3p	125.86	-0.0388958	0.147695	-0.263352	0.792279	0.999816
DON_LOW_vs_Control	liver	ssc-miR-664-5p	64.1689	0.0571735	0.20124	0.284105	0.77633	0.999816
DON_LOW_vs_Control	liver	ssc-miR-670	0.77638	0.475449	1.51163	0.314528	0.75312	0.999816
DON_LOW_vs_Control	liver	ssc-miR-671-3p	11.5565	0.118276	0.363675	0.325223	0.745012	0.999816
DON_LOW_vs_Control	liver	ssc-miR-671-5p	14.1634	0.538936	0.381578	1.41239	0.157835	0.999816
DON_LOW_vs_Control	liver	ssc-miR-676-3p	426.621	0.000647664	0.15585	0.00415568	0.996684	0.999816
DON_LOW_vs_Control	liver	ssc-miR-676-5p	0.895654	-0.414341	1.44152	-0.287433	0.773781	0.999816
DON_LOW_vs_Control	liver	ssc-miR-6782-3p	16.9906	-0.135395	0.420299	-0.322139	0.747347	0.999816
DON_LOW_vs_Control	liver	ssc-miR-7-3p	76.3012	-0.208602	0.188551	-1.10634	0.268579	0.999816
DON_LOW_vs_Control	liver	ssc-miR-7-5p	4741.5	0.113682	0.17949	0.63336	0.526499	0.999816
DON_LOW_vs_Control	liver	ssc-miR-708-3p	7.59983	0.80677	0.615347	1.31108	0.18983	0.999816
DON_LOW_vs_Control	liver	ssc-miR-7134-3p	2964.75	0.029674	0.149257	0.198811	0.84241	0.999816
DON_LOW_vs_Control	liver	ssc-miR-7134-5p	311.519	-0.0314856	0.155576	-0.202381	0.839619	0.999816
DON_LOW_vs_Control	liver	ssc-miR-7135-3p	2.71361	0.187853	0.902298	0.208194	0.835077	0.999816
DON_LOW_vs_Control	liver	ssc-miR-7135-5p	0.840315	-0.376779	1.36954	-0.275113	0.78323	0.999816
DON_LOW_vs_Control	liver	ssc-miR-7136-3p	0.460749	-1.62842	3.71374	-0.438485	0.661035	0.999816
DON_LOW_vs_Control	liver	ssc-miR-7137-3p	8.09598	0.47727	0.468891	1.01787	0.30874	0.999816
DON_LOW_vs_Control	liver	ssc-miR-7137-5p	2.33835	-0.454235	0.867267	-0.523754	0.600449	0.999816
DON_LOW_vs_Control	liver	ssc-miR-7138-3p	0.759218	0.690496	1.54386	0.447252	0.654693	0.999816
DON_LOW_vs_Control	liver	ssc-miR-7138-5p	22.9191	0.284574	0.278637	1.02131	0.307108	0.999816
DON_LOW_vs_Control	liver	ssc-miR-7139-3p	1.51042	0.444455	1.06397	0.417734	0.676142	0.999816
DON_LOW_vs_Control	liver	ssc-miR-7139-5p	24.794	0.427259	0.337928	1.26435	0.206105	0.999816
DON_LOW_vs_Control	liver	ssc-miR-7140-3p	0.0567053	-0.515751	3.76201	-0.137095	0.890956	0.999816
DON_LOW_vs_Control	liver	ssc-miR-7140-5p	0.0577696	0.638381	3.76201	0.169691	0.865253	0.999816
DON_LOW_vs_Control	liver	ssc-miR-7141-5p	0.121484	0.0613191	3.76201	0.0162996	0.986995	0.999816
DON_LOW_vs_Control	liver	ssc-miR-7142-3p	72.5765	0.125326	0.176202	0.711263	0.476921	0.999816
DON_LOW_vs_Control	liver	ssc-miR-7142-5p	0.12145	-0.515755	3.76201	-0.137096	0.890955	0.999816
DON_LOW_vs_Control	liver	ssc-miR-7143-3p	0.818983	0.542848	1.35489	0.400658	0.688672	0.999816
DON_LOW_vs_Control	liver	ssc-miR-7144-5p	9.21295	-0.275649	0.418979	-0.657905	0.510599	0.999816
DON_LOW_vs_Control	liver	ssc-miR-744	433.361	0.112528	0.146377	0.768754	0.442039	0.999816
DON_LOW_vs_Control	liver	ssc-miR-758	12.0648	-0.959995	0.453852	-2.11522	0.0344115	0.999816
DON_LOW_vs_Control	liver	ssc-miR-769-3p	42.6227	0.0411007	0.2309	0.178003	0.858721	0.999816
DON_LOW_vs_Control	liver	ssc-miR-769-5p	53.7968	-0.134205	0.195671	-0.685874	0.492792	0.999816
DON_LOW_vs_Control	liver	ssc-miR-7857-3p	3.20662	-0.0395294	0.761524	-0.0519083	0.958602	0.999816
DON_LOW_vs_Control	liver	ssc-miR-802	33.446	0.21008	0.290468	0.723247	0.469528	0.999816
DON_LOW_vs_Control	liver	ssc-miR-874	501.363	0.227609	0.147209	1.54616	0.122067	0.999816
DON_LOW_vs_Control	liver	ssc-miR-885-3p	94.0995	0.0452704	0.212507	0.21303	0.831304	0.999816
DON_LOW_vs_Control	liver	ssc-miR-885-5p	521.567	0.0448078	0.199731	0.224341	0.822492	0.999816
DON_LOW_vs_Control	liver	ssc-miR-9	158.576	0.199733	0.275682	0.724504	0.468756	0.999816
DON_LOW_vs_Control	liver	ssc-miR-9-1	233.811	0.105988	0.27785	0.381457	0.702865	0.999816
DON_LOW_vs_Control	liver	ssc-miR-9-2	233.811	0.105988	0.27785	0.381457	0.702865	0.999816
DON_LOW_vs_Control	liver	ssc-miR-92a	22490.2	0.098902	0.173652	0.56954	0.56899	0.999816
DON_LOW_vs_Control	liver	ssc-miR-92b-3p	213.058	0.0415414	0.191659	0.216746	0.828406	0.999816
DON_LOW_vs_Control	liver	ssc-miR-92b-5p	2.46961	-0.420688	0.777616	-0.540997	0.58851	0.999816
DON_LOW_vs_Control	liver	ssc-miR-935	0.723955	-0.313995	1.43215	-0.219247	0.826457	0.999816
DON_LOW_vs_Control	liver	ssc-miR-95	819.999	-0.252848	0.171793	-1.47182	0.14107	0.999816
DON_LOW_vs_Control	liver	ssc-miR-96-5p	43.724	0.0284433	0.250402	0.11359	0.909563	0.999816
DON_LOW_vs_Control	liver	ssc-miR-9784-5p	0.470487	0.623462	1.79071	0.348165	0.727716	0.999816
DON_LOW_vs_Control	liver	ssc-miR-9785-5p	0.277763	1.73235	2.35635	0.735185	0.462227	0.999816
DON_LOW_vs_Control	liver	ssc-miR-9788-3p	0.138789	-0.515755	3.73525	-0.138078	0.890179	0.999816
DON_LOW_vs_Control	liver	ssc-miR-98	3062.5	0.119478	0.124689	0.958208	0.337958	0.999816
DON_LOW_vs_Control	liver	ssc-miR-9810-3p	1.09295	0.949724	1.20218	0.79	0.429528	0.999816
DON_LOW_vs_Control	liver	ssc-miR-9820-5p	0.136016	0.0613026	3.76201	0.0162952	0.986999	0.999816
DON_LOW_vs_Control	liver	ssc-miR-9841-3p	18.767	0.180918	0.429725	0.421008	0.673749	0.999816
DON_LOW_vs_Control	liver	ssc-miR-9843-3p	67.8059	0.00690966	0.20661	0.033443	0.973321	0.999816
DON_LOW_vs_Control	liver	ssc-miR-9848-3p	0.0723796	-0.515751	3.76201	-0.137095	0.890956	0.999816
DON_LOW_vs_Control	liver	ssc-miR-9851-3p	3.33438	0.621612	0.700334	0.887593	0.37476	0.999816
DON_LOW_vs_Control	liver	ssc-miR-9858-5p	1.15482	1.55729	1.49681	1.04041	0.298151	0.999816
DON_LOW_vs_Control	liver	ssc-miR-9860-5p	0.735022	0.517907	1.5952	0.324667	0.745433	0.999816
DON_LOW_vs_Control	liver	ssc-miR-99a-3p	11.9728	-0.0745601	0.420535	-0.177298	0.859274	0.999816
DON_LOW_vs_Control	liver	ssc-miR-99a-5p	100571	0.0332793	0.101033	0.329389	0.741861	0.999816
DON_LOW_vs_Control	liver	ssc-miR-99b	2568.75	-0.000248343	0.11859	-0.00209412	0.998329	0.999816
DON_LOW_vs_Control	liver	ssc-miR-7136-5p	3.81087	-2.39011	1.50966	-1.58321	NA	NA
DON_HIGH_vs_Control	jejunum	ssc-miR-129a-5p	478.848	-1.00055	0.362957	-2.75667	0.0058394	0.400442
DON_HIGH_vs_Control	jejunum	ssc-miR-129b	478.848	-1.00055	0.362957	-2.75667	0.0058394	0.400442
DON_HIGH_vs_Control	jejunum	ssc-miR-185	2241.43	0.346847	0.118923	2.91655	0.0035392	0.400442
DON_HIGH_vs_Control	jejunum	ssc-miR-361-5p	430.483	0.426524	0.159886	2.66767	0.00763787	0.400442
DON_HIGH_vs_Control	jejunum	ssc-miR-532-3p	96.2333	0.463194	0.155297	2.98262	0.00285789	0.400442
DON_HIGH_vs_Control	jejunum	ssc-miR-7139-5p	60.3753	0.55854	0.205422	2.71899	0.00654822	0.400442
DON_HIGH_vs_Control	jejunum	ssc-miR-26b-3p	21.057	0.778147	0.273285	2.84738	0.0044081	0.400442
DON_HIGH_vs_Control	jejunum	ssc-miR-708-3p	190.181	-0.910104	0.359154	-2.53402	0.0112762	0.410627
DON_HIGH_vs_Control	jejunum	ssc-miR-218	2477.83	-0.783245	0.30731	-2.54871	0.0108123	0.410627
DON_HIGH_vs_Control	jejunum	ssc-miR-218-5p	2477.83	-0.783245	0.30731	-2.54871	0.0108123	0.410627
DON_HIGH_vs_Control	jejunum	ssc-miR-218b	2782.63	-0.75649	0.307421	-2.46076	0.0138642	0.410627
DON_HIGH_vs_Control	jejunum	ssc-miR-204	236.268	-0.632645	0.258078	-2.45138	0.0142311	0.410627
DON_HIGH_vs_Control	jejunum	ssc-miR-103	14589.6	0.354563	0.145104	2.44351	0.0145454	0.410627
DON_HIGH_vs_Control	jejunum	ssc-miR-191	33246.2	0.338945	0.141382	2.39737	0.0165132	0.432881
DON_HIGH_vs_Control	jejunum	ssc-miR-30c-3p	136.582	-0.672616	0.29446	-2.28424	0.0223576	0.462926
DON_HIGH_vs_Control	jejunum	ssc-miR-126-5p	773.295	0.308204	0.133013	2.3171	0.0204984	0.462926
DON_HIGH_vs_Control	jejunum	ssc-miR-15b	972.809	0.396388	0.173979	2.27837	0.0227048	0.462926
DON_HIGH_vs_Control	jejunum	ssc-miR-196a	21.819	1.75753	0.763091	2.30317	0.0212692	0.462926
DON_HIGH_vs_Control	jejunum	ssc-miR-381-3p	8030.4	-0.794959	0.359209	-2.21308	0.0268919	0.477404
DON_HIGH_vs_Control	jejunum	ssc-miR-140-3p	6381.74	0.431282	0.19542	2.20695	0.0273174	0.477404
DON_HIGH_vs_Control	jejunum	ssc-miR-660	118.57	0.470437	0.21188	2.2203	0.0263985	0.477404
DON_HIGH_vs_Control	jejunum	ssc-miR-7135-5p	2.21839	-2.00117	0.99538	-2.01046	0.0443826	0.496698
DON_HIGH_vs_Control	jejunum	ssc-miR-670	5.09671	-1.29954	0.628827	-2.06661	0.038771	0.496698
DON_HIGH_vs_Control	jejunum	ssc-miR-193a-3p	6.46858	-1.1598	0.555827	-2.08663	0.036922	0.496698
DON_HIGH_vs_Control	jejunum	ssc-miR-143-3p	484620	-0.897574	0.416281	-2.15618	0.03107	0.496698
DON_HIGH_vs_Control	jejunum	ssc-miR-490-5p	25.1302	-0.892218	0.442786	-2.01501	0.0439038	0.496698
DON_HIGH_vs_Control	jejunum	ssc-miR-1	3243.35	-0.738958	0.369266	-2.00116	0.0453755	0.496698
DON_HIGH_vs_Control	jejunum	ssc-let-7c	3884.83	-0.48746	0.242354	-2.01136	0.0442875	0.496698
DON_HIGH_vs_Control	jejunum	ssc-miR-139-3p	64.3984	-0.472114	0.223816	-2.10938	0.0349116	0.496698
DON_HIGH_vs_Control	jejunum	ssc-miR-139-5p	1055.38	-0.357005	0.177683	-2.00922	0.0445134	0.496698
DON_HIGH_vs_Control	jejunum	ssc-miR-16	3076.83	0.325746	0.163261	1.99525	0.0460156	0.496698
DON_HIGH_vs_Control	jejunum	ssc-miR-215	106108	0.532682	0.261297	2.03861	0.0414893	0.496698
DON_HIGH_vs_Control	jejunum	ssc-miR-210	116.628	0.670317	0.333541	2.0097	0.0444628	0.496698
DON_HIGH_vs_Control	jejunum	ssc-miR-31	687.777	0.706135	0.328137	2.15195	0.0314011	0.496698
DON_HIGH_vs_Control	jejunum	ssc-miR-490	520.214	-0.906091	0.47962	-1.88918	0.0588673	0.502425
DON_HIGH_vs_Control	jejunum	ssc-miR-490-3p	520.214	-0.906091	0.47962	-1.88918	0.0588673	0.502425
DON_HIGH_vs_Control	jejunum	ssc-miR-99a-5p	32287.6	-0.806985	0.418568	-1.92797	0.0538593	0.502425
DON_HIGH_vs_Control	jejunum	ssc-miR-615	148.516	-0.649548	0.328661	-1.97635	0.0481155	0.502425
DON_HIGH_vs_Control	jejunum	ssc-let-7e	2805.68	-0.397754	0.206004	-1.93081	0.0535067	0.502425
DON_HIGH_vs_Control	jejunum	ssc-miR-769-5p	97.0023	-0.322579	0.168763	-1.91143	0.0559495	0.502425
DON_HIGH_vs_Control	jejunum	ssc-miR-744	567.447	0.235144	0.123109	1.91004	0.0561276	0.502425
DON_HIGH_vs_Control	jejunum	ssc-miR-17-5p	5118.22	0.45631	0.239525	1.90507	0.0567716	0.502425
DON_HIGH_vs_Control	jejunum	ssc-miR-194b-3p	270.604	0.791475	0.418037	1.89331	0.0583163	0.502425
DON_HIGH_vs_Control	jejunum	ssc-miR-148a-3p	398580	-0.390121	0.207805	-1.87734	0.0604709	0.504382
DON_HIGH_vs_Control	jejunum	ssc-miR-106a	650.079	0.49557	0.266628	1.85866	0.0630754	0.514415
DON_HIGH_vs_Control	jejunum	ssc-miR-206	20.2181	-1.33264	0.729468	-1.82686	0.0677209	0.51517
DON_HIGH_vs_Control	jejunum	ssc-miR-107	1600.13	0.319366	0.175491	1.81984	0.0687829	0.51517
DON_HIGH_vs_Control	jejunum	ssc-miR-132	112.348	0.361736	0.197125	1.83506	0.0664975	0.51517
DON_HIGH_vs_Control	jejunum	ssc-miR-339-5p	1150.31	0.560581	0.305881	1.83268	0.0668508	0.51517
DON_HIGH_vs_Control	jejunum	ssc-miR-23a	2832.24	0.27137	0.150319	1.80529	0.0710294	0.521356
DON_HIGH_vs_Control	jejunum	ssc-miR-127	800.305	-0.508728	0.283531	-1.79425	0.0727725	0.523677
DON_HIGH_vs_Control	jejunum	ssc-miR-29a-3p	7888.67	0.307573	0.174243	1.7652	0.0775305	0.547187
DON_HIGH_vs_Control	jejunum	ssc-miR-376c	1.49652	-1.98111	1.19124	-1.66307	0.0962977	0.564421
DON_HIGH_vs_Control	jejunum	ssc-miR-545-3p	3.04532	-1.22001	0.748226	-1.63053	0.102989	0.564421
DON_HIGH_vs_Control	jejunum	ssc-miR-7135-3p	13.4033	-0.801964	0.464791	-1.72543	0.08445	0.564421
DON_HIGH_vs_Control	jejunum	ssc-miR-151-5p	317.949	-0.588747	0.349995	-1.68216	0.0925378	0.564421
DON_HIGH_vs_Control	jejunum	ssc-miR-145-3p	4845.06	-0.501185	0.309758	-1.61799	0.105666	0.564421
DON_HIGH_vs_Control	jejunum	ssc-let-7f-3p	27.1064	-0.461858	0.28364	-1.62833	0.103456	0.564421
DON_HIGH_vs_Control	jejunum	ssc-miR-328	875.99	-0.42969	0.247055	-1.73925	0.0819906	0.564421
DON_HIGH_vs_Control	jejunum	ssc-miR-455-5p	524.326	-0.284621	0.17627	-1.61469	0.106378	0.564421
DON_HIGH_vs_Control	jejunum	ssc-miR-186-5p	9546.17	0.239427	0.148292	1.61457	0.106405	0.564421
DON_HIGH_vs_Control	jejunum	ssc-miR-21-5p	265326	0.257875	0.149779	1.72171	0.0851221	0.564421
DON_HIGH_vs_Control	jejunum	ssc-miR-342	1057.45	0.339389	0.199706	1.69944	0.0892357	0.564421
DON_HIGH_vs_Control	jejunum	ssc-miR-130b-3p	82.7891	0.34995	0.212612	1.64596	0.0997728	0.564421
DON_HIGH_vs_Control	jejunum	ssc-miR-30b-5p	2147.98	0.429849	0.264738	1.62368	0.104445	0.564421
DON_HIGH_vs_Control	jejunum	ssc-miR-1249	39.585	0.444648	0.277587	1.60183	0.109193	0.564421
DON_HIGH_vs_Control	jejunum	ssc-miR-20a-5p	1619.63	0.504335	0.306206	1.64705	0.0995486	0.564421
DON_HIGH_vs_Control	jejunum	ssc-miR-324	18.4327	0.526032	0.318391	1.65216	0.0985025	0.564421
DON_HIGH_vs_Control	jejunum	ssc-miR-4334-3p	377.472	0.530683	0.330509	1.60565	0.10835	0.564421
DON_HIGH_vs_Control	jejunum	ssc-miR-339	741.778	0.578252	0.338935	1.70609	0.0879921	0.564421
DON_HIGH_vs_Control	jejunum	ssc-miR-124a	5.25201	1.20869	0.749046	1.61364	0.106605	0.564421
DON_HIGH_vs_Control	jejunum	ssc-miR-551a	1.7036	1.77181	1.11317	1.59168	0.111457	0.568119
DON_HIGH_vs_Control	jejunum	ssc-miR-299	7.20205	-0.82495	0.560831	-1.47094	0.141307	0.580294
DON_HIGH_vs_Control	jejunum	ssc-miR-370	230.514	-0.627652	0.419307	-1.49688	0.134425	0.580294
DON_HIGH_vs_Control	jejunum	ssc-miR-2320-3p	9.72025	-0.598397	0.401639	-1.48989	0.136254	0.580294
DON_HIGH_vs_Control	jejunum	ssc-miR-136-3p	52.2281	-0.520189	0.345874	-1.50398	0.132586	0.580294
DON_HIGH_vs_Control	jejunum	ssc-miR-9-1	1244.05	-0.415167	0.281275	-1.47602	0.139939	0.580294
DON_HIGH_vs_Control	jejunum	ssc-miR-9-2	1244.05	-0.415167	0.281275	-1.47602	0.139939	0.580294
DON_HIGH_vs_Control	jejunum	ssc-miR-450a	1129.87	-0.38419	0.258333	-1.48719	0.136964	0.580294
DON_HIGH_vs_Control	jejunum	ssc-miR-574-5p	136.919	-0.367769	0.235774	-1.55983	0.118799	0.580294
DON_HIGH_vs_Control	jejunum	ssc-miR-151-3p	20225.5	-0.291277	0.198414	-1.46802	0.142098	0.580294
DON_HIGH_vs_Control	jejunum	ssc-miR-10a-5p	30103.6	-0.251866	0.168581	-1.49403	0.135168	0.580294
DON_HIGH_vs_Control	jejunum	ssc-miR-28-3p	7723.34	-0.217025	0.143827	-1.50893	0.131316	0.580294
DON_HIGH_vs_Control	jejunum	ssc-let-7i-5p	2723.58	-0.209591	0.137569	-1.52354	0.127624	0.580294
DON_HIGH_vs_Control	jejunum	ssc-miR-425-5p	1472.94	0.221222	0.150081	1.47401	0.140478	0.580294
DON_HIGH_vs_Control	jejunum	ssc-miR-1306-5p	169.468	0.231182	0.157859	1.46448	0.143062	0.580294
DON_HIGH_vs_Control	jejunum	ssc-miR-362	190.375	0.238773	0.161224	1.481	0.138606	0.580294
DON_HIGH_vs_Control	jejunum	ssc-miR-221-3p	2990.85	0.300053	0.19634	1.52824	0.126454	0.580294
DON_HIGH_vs_Control	jejunum	ssc-miR-296-5p	19.2104	0.471149	0.322381	1.46147	0.143888	0.580294
DON_HIGH_vs_Control	jejunum	ssc-miR-20b	754.367	0.48961	0.318256	1.53842	0.123946	0.580294
DON_HIGH_vs_Control	jejunum	ssc-miR-628-3p	3.36802	1.01327	0.675325	1.50042	0.133506	0.580294
DON_HIGH_vs_Control	jejunum	ssc-miR-454	78.9121	0.34425	0.237286	1.45078	0.146841	0.585769
DON_HIGH_vs_Control	jejunum	ssc-miR-374a-3p	2323.01	-0.222216	0.153867	-1.4442	0.148681	0.586732
DON_HIGH_vs_Control	jejunum	ssc-miR-1468	530.95	-0.236011	0.167006	-1.41319	0.157601	0.606138
DON_HIGH_vs_Control	jejunum	ssc-miR-182	7624.18	0.282569	0.20041	1.40995	0.158554	0.606138
DON_HIGH_vs_Control	jejunum	ssc-miR-874	74.18	0.301277	0.21263	1.41691	0.156509	0.606138
DON_HIGH_vs_Control	jejunum	ssc-miR-18a	82.7123	0.280211	0.202332	1.38491	0.166081	0.628368
DON_HIGH_vs_Control	jejunum	ssc-miR-129a-3p	43.656	-0.57826	0.427215	-1.35356	0.175878	0.65502
DON_HIGH_vs_Control	jejunum	ssc-miR-450c-5p	1771.08	-0.364846	0.27117	-1.34545	0.17848	0.65502
DON_HIGH_vs_Control	jejunum	ssc-miR-190a	6.50691	0.743999	0.551815	1.34828	0.17757	0.65502
DON_HIGH_vs_Control	jejunum	ssc-miR-181d-5p	957.829	-0.261122	0.195431	-1.33613	0.181506	0.659533
DON_HIGH_vs_Control	jejunum	ssc-miR-338	14.4322	-0.715432	0.541793	-1.32049	0.186672	0.665131
DON_HIGH_vs_Control	jejunum	ssc-miR-15a	100.77	0.304511	0.230247	1.32254	0.18599	0.665131
DON_HIGH_vs_Control	jejunum	ssc-miR-9	845.072	-0.386121	0.295085	-1.30851	0.190701	0.666544
DON_HIGH_vs_Control	jejunum	ssc-miR-505	161.106	0.200625	0.153236	1.30926	0.190448	0.666544
DON_HIGH_vs_Control	jejunum	ssc-miR-30a-3p	1098.05	-0.34304	0.265988	-1.28968	0.19716	0.682621
DON_HIGH_vs_Control	jejunum	ssc-miR-28-5p	1291.51	-0.170691	0.134883	-1.26547	0.205703	0.699009
DON_HIGH_vs_Control	jejunum	ssc-miR-195	644.752	-0.143256	0.113094	-1.2667	0.205262	0.699009
DON_HIGH_vs_Control	jejunum	ssc-miR-10390	1.02245	2.51515	2.02421	1.24253	0.21404	0.720666
DON_HIGH_vs_Control	jejunum	ssc-miR-7138-3p	0.609925	-1.94431	1.58703	-1.22513	0.220528	0.735762
DON_HIGH_vs_Control	jejunum	ssc-miR-192	190123	0.303243	0.248736	1.21913	0.222793	0.736624
DON_HIGH_vs_Control	jejunum	ssc-miR-7141-5p	0.461442	-2.40525	1.98873	-1.20944	0.226496	0.742177
DON_HIGH_vs_Control	jejunum	ssc-miR-223	158.705	0.365956	0.30395	1.204	0.228589	0.742409
DON_HIGH_vs_Control	jejunum	ssc-miR-145-5p	33480.2	-0.519381	0.434801	-1.19453	0.232272	0.744924
DON_HIGH_vs_Control	jejunum	ssc-miR-320	2726.12	0.112865	0.0947179	1.19159	0.233423	0.744924
DON_HIGH_vs_Control	jejunum	ssc-miR-190b	2.79309	-0.872179	0.777504	-1.12177	0.261962	0.747345
DON_HIGH_vs_Control	jejunum	ssc-miR-7137-5p	14.0128	-0.505315	0.462816	-1.09183	0.274909	0.747345
DON_HIGH_vs_Control	jejunum	ssc-miR-491	10.0939	-0.481057	0.429	-1.12135	0.262141	0.747345
DON_HIGH_vs_Control	jejunum	ssc-miR-143-5p	1963.43	-0.447378	0.400561	-1.11688	0.264047	0.747345
DON_HIGH_vs_Control	jejunum	ssc-miR-128	13256.8	-0.345329	0.299953	-1.15128	0.249618	0.747345
DON_HIGH_vs_Control	jejunum	ssc-miR-149	164.572	-0.304907	0.275852	-1.10533	0.269018	0.747345
DON_HIGH_vs_Control	jejunum	ssc-miR-34c	200.605	-0.271617	0.24446	-1.11109	0.266531	0.747345
DON_HIGH_vs_Control	jejunum	ssc-miR-676-3p	251.154	-0.246593	0.213671	-1.15408	0.248468	0.747345
DON_HIGH_vs_Control	jejunum	ssc-miR-24-2-5p	168.671	-0.232796	0.204313	-1.13941	0.254532	0.747345
DON_HIGH_vs_Control	jejunum	ssc-miR-24-3p	16708	-0.16612	0.152015	-1.09278	0.274489	0.747345
DON_HIGH_vs_Control	jejunum	ssc-miR-199a-3p	45229.5	0.139487	0.126089	1.10626	0.268612	0.747345
DON_HIGH_vs_Control	jejunum	ssc-miR-500-3p	87.6024	0.169647	0.154525	1.09786	0.272264	0.747345
DON_HIGH_vs_Control	jejunum	ssc-miR-146a-5p	15544.6	0.26548	0.234298	1.13309	0.257178	0.747345
DON_HIGH_vs_Control	jejunum	ssc-miR-335	45.6586	0.290991	0.260329	1.11778	0.26366	0.747345
DON_HIGH_vs_Control	jejunum	ssc-miR-331-5p	34.5229	0.292433	0.256592	1.13968	0.254419	0.747345
DON_HIGH_vs_Control	jejunum	ssc-miR-194a-3p	403.555	0.302885	0.263133	1.15107	0.249702	0.747345
DON_HIGH_vs_Control	jejunum	ssc-miR-194a-5p	29930.3	0.338579	0.292354	1.15811	0.246817	0.747345
DON_HIGH_vs_Control	jejunum	ssc-miR-802	362.356	0.345828	0.311123	1.11155	0.266333	0.747345
DON_HIGH_vs_Control	jejunum	ssc-miR-150	1905.96	0.474664	0.413611	1.14761	0.25113	0.747345
DON_HIGH_vs_Control	jejunum	ssc-miR-452	2.84405	1.32926	1.15009	1.15579	0.247769	0.747345
DON_HIGH_vs_Control	jejunum	ssc-miR-9851-3p	0.878759	-1.48665	1.4532	-1.02302	0.306299	0.757522
DON_HIGH_vs_Control	jejunum	ssc-miR-196b-5p	2.92962	-0.966965	0.912135	-1.06011	0.289094	0.757522
DON_HIGH_vs_Control	jejunum	ssc-miR-217	26.7255	-0.525006	0.4904	-1.07057	0.284364	0.757522
DON_HIGH_vs_Control	jejunum	ssc-miR-451	4684.77	-0.451342	0.445682	-1.0127	0.311203	0.757522
DON_HIGH_vs_Control	jejunum	ssc-miR-1277	41.9403	-0.317894	0.306927	-1.03573	0.300327	0.757522
DON_HIGH_vs_Control	jejunum	ssc-miR-100	13285.4	-0.302355	0.289465	-1.04453	0.29624	0.757522
DON_HIGH_vs_Control	jejunum	ssc-miR-99b	3916.13	-0.279411	0.273899	-1.02012	0.30767	0.757522
DON_HIGH_vs_Control	jejunum	ssc-miR-214-5p	280.847	-0.268575	0.255528	-1.05106	0.293232	0.757522
DON_HIGH_vs_Control	jejunum	ssc-miR-21-3p	48.1726	-0.229853	0.220777	-1.04111	0.297826	0.757522
DON_HIGH_vs_Control	jejunum	ssc-miR-181c	67.3047	-0.2293	0.226647	-1.01171	0.311678	0.757522
DON_HIGH_vs_Control	jejunum	ssc-miR-126-3p	87834.3	-0.2181	0.213215	-1.02291	0.306351	0.757522
DON_HIGH_vs_Control	jejunum	ssc-miR-26a	154554	-0.111017	0.107359	-1.03407	0.301101	0.757522
DON_HIGH_vs_Control	jejunum	ssc-miR-183	3117.51	0.198279	0.187449	1.05778	0.290156	0.757522
DON_HIGH_vs_Control	jejunum	ssc-miR-542-3p	330.573	0.328402	0.319895	1.02659	0.304612	0.757522
DON_HIGH_vs_Control	jejunum	ssc-miR-450c-3p	13.1565	0.392592	0.380795	1.03098	0.30255	0.757522
DON_HIGH_vs_Control	jejunum	ssc-miR-7140-3p	1.5282	1.14245	1.09784	1.04063	0.298049	0.757522
DON_HIGH_vs_Control	jejunum	ssc-miR-9810-3p	0.897107	1.32209	1.32403	0.998534	0.318021	0.767852
DON_HIGH_vs_Control	jejunum	ssc-miR-105-1	0.553581	-1.9278	2.05127	-0.939807	0.347316	0.776009
DON_HIGH_vs_Control	jejunum	ssc-miR-205	17.3085	-0.433113	0.452601	-0.956943	0.338596	0.776009
DON_HIGH_vs_Control	jejunum	ssc-miR-133b	79.7025	-0.374403	0.400759	-0.934235	0.350183	0.776009
DON_HIGH_vs_Control	jejunum	ssc-miR-323	39.2601	-0.333664	0.345331	-0.966215	0.333937	0.776009
DON_HIGH_vs_Control	jejunum	ssc-miR-148a-5p	1032.12	-0.246237	0.252011	-0.97709	0.328525	0.776009
DON_HIGH_vs_Control	jejunum	ssc-miR-30a-5p	8326.96	-0.199912	0.213932	-0.934462	0.350066	0.776009
DON_HIGH_vs_Control	jejunum	ssc-miR-7-5p	63774.6	-0.172829	0.178421	-0.968655	0.332717	0.776009
DON_HIGH_vs_Control	jejunum	ssc-miR-199b-3p	49318.3	0.111849	0.118655	0.942646	0.345862	0.776009
DON_HIGH_vs_Control	jejunum	ssc-miR-7-3p	241.499	0.16616	0.178159	0.932649	0.351001	0.776009
DON_HIGH_vs_Control	jejunum	ssc-miR-19b	712.771	0.198345	0.207547	0.955662	0.339243	0.776009
DON_HIGH_vs_Control	jejunum	ssc-miR-199b-5p	4524.33	0.214334	0.221643	0.967026	0.333531	0.776009
DON_HIGH_vs_Control	jejunum	ssc-miR-4331-5p	35.8968	0.242127	0.256738	0.943089	0.345635	0.776009
DON_HIGH_vs_Control	jejunum	ssc-miR-6516	18.1728	0.318192	0.324259	0.98129	0.32645	0.776009
DON_HIGH_vs_Control	jejunum	ssc-miR-339-3p	2.5485	0.922773	0.966024	0.955228	0.339462	0.776009
DON_HIGH_vs_Control	jejunum	ssc-miR-671-3p	34.8957	-0.273465	0.298279	-0.916809	0.359243	0.782356
DON_HIGH_vs_Control	jejunum	ssc-miR-532-5p	3133.35	-0.154346	0.170216	-0.906765	0.364531	0.782356
DON_HIGH_vs_Control	jejunum	ssc-miR-181b	3938.64	0.0829185	0.0906033	0.915183	0.360096	0.782356
DON_HIGH_vs_Control	jejunum	ssc-miR-26b-5p	20681.9	0.0844641	0.0929762	0.908449	0.363641	0.782356
DON_HIGH_vs_Control	jejunum	ssc-miR-500-5p	32.466	0.228535	0.2506	0.911949	0.361796	0.782356
DON_HIGH_vs_Control	jejunum	ssc-miR-345-3p	39.3229	0.237434	0.263191	0.902136	0.366985	0.783043
DON_HIGH_vs_Control	jejunum	ssc-miR-96-5p	2169.68	0.260915	0.294468	0.886055	0.375588	0.787662
DON_HIGH_vs_Control	jejunum	ssc-miR-2483	28.5179	0.262719	0.296349	0.886518	0.375339	0.787662
DON_HIGH_vs_Control	jejunum	ssc-miR-20a-3p	12.8641	0.366456	0.410132	0.893507	0.371586	0.787662
DON_HIGH_vs_Control	jejunum	ssc-miR-497	160.96	0.21039	0.239465	0.878586	0.379626	0.791606
DON_HIGH_vs_Control	jejunum	ssc-miR-10383	15.7429	-0.377985	0.437621	-0.863727	0.387738	0.794971
DON_HIGH_vs_Control	jejunum	ssc-miR-133a-3p	48.9393	-0.336448	0.386851	-0.86971	0.384459	0.794971
DON_HIGH_vs_Control	jejunum	ssc-miR-421-5p	0.452372	1.56493	1.8047	0.867144	0.385863	0.794971
DON_HIGH_vs_Control	jejunum	ssc-miR-140-5p	47.2261	0.173187	0.201503	0.85948	0.390076	0.795322
DON_HIGH_vs_Control	jejunum	ssc-miR-708-5p	490.544	-0.286482	0.335035	-0.85508	0.392507	0.795856
DON_HIGH_vs_Control	jejunum	ssc-miR-503	94.3728	0.286133	0.337095	0.848822	0.395981	0.798488
DON_HIGH_vs_Control	jejunum	ssc-miR-30d	38909	-0.0649986	0.0771031	-0.843008	0.399224	0.800629
DON_HIGH_vs_Control	jejunum	ssc-miR-365-5p	1.09727	-1.01822	1.22738	-0.829586	0.406773	0.806974
DON_HIGH_vs_Control	jejunum	ssc-miR-24-1-5p	305.479	-0.20454	0.247723	-0.825683	0.408984	0.806974
DON_HIGH_vs_Control	jejunum	ssc-miR-423-5p	2411.02	-0.0965126	0.116426	-0.828958	0.407128	0.806974
DON_HIGH_vs_Control	jejunum	ssc-miR-542-5p	0.440705	-1.44532	1.78174	-0.811187	0.417258	0.809266
DON_HIGH_vs_Control	jejunum	ssc-miR-144	20.0167	-0.447521	0.552581	-0.809875	0.418012	0.809266
DON_HIGH_vs_Control	jejunum	ssc-miR-138	15.5052	-0.278921	0.349716	-0.797562	0.425125	0.809266
DON_HIGH_vs_Control	jejunum	ssc-miR-499-5p	743.954	-0.121007	0.151066	-0.801017	0.423122	0.809266
DON_HIGH_vs_Control	jejunum	ssc-miR-148b-3p	4288.35	0.117117	0.146735	0.798154	0.424781	0.809266
DON_HIGH_vs_Control	jejunum	ssc-miR-92a	17618.4	0.16709	0.204871	0.815586	0.414737	0.809266
DON_HIGH_vs_Control	jejunum	ssc-miR-7140-5p	2.32323	0.738733	0.927152	0.796776	0.425581	0.809266
DON_HIGH_vs_Control	jejunum	ssc-miR-432-5p	5.90764	-0.439512	0.558835	-0.786479	0.431587	0.80987
DON_HIGH_vs_Control	jejunum	ssc-miR-194b-5p	111848	0.199991	0.253985	0.787411	0.431041	0.80987
DON_HIGH_vs_Control	jejunum	ssc-miR-200b	45541	0.203193	0.258881	0.784889	0.432519	0.80987
DON_HIGH_vs_Control	jejunum	ssc-miR-135	5.41733	-0.43515	0.557099	-0.7811	0.434744	0.809903
DON_HIGH_vs_Control	jejunum	ssc-miR-7134-3p	3087.11	0.14716	0.190067	0.774251	0.438782	0.813298
DON_HIGH_vs_Control	jejunum	ssc-miR-9785-5p	0.525299	-1.81847	2.36401	-0.769231	0.441756	0.814511
DON_HIGH_vs_Control	jejunum	ssc-miR-486	146.463	-0.227267	0.299725	-0.758252	0.4483	0.814511
DON_HIGH_vs_Control	jejunum	ssc-miR-193a-5p	160.049	-0.182579	0.239592	-0.762043	0.446034	0.814511
DON_HIGH_vs_Control	jejunum	ssc-miR-424-5p	91.0536	0.277129	0.365494	0.758229	0.448314	0.814511
DON_HIGH_vs_Control	jejunum	ssc-miR-493-3p	10.7704	-0.413036	0.560206	-0.737292	0.460945	0.830741
DON_HIGH_vs_Control	jejunum	ssc-miR-378	30633.8	-0.102182	0.138848	-0.735929	0.461774	0.830741
DON_HIGH_vs_Control	jejunum	ssc-miR-153	0.341726	-2.09712	2.92558	-0.716823	0.473483	0.839078
DON_HIGH_vs_Control	jejunum	ssc-miR-885-5p	3.88409	-0.554126	0.776661	-0.713472	0.475554	0.839078
DON_HIGH_vs_Control	jejunum	ssc-miR-582-5p	20.2579	0.33113	0.457295	0.724106	0.469	0.839078
DON_HIGH_vs_Control	jejunum	ssc-miR-7142-5p	1.3434	0.768592	1.07381	0.715758	0.474141	0.839078
DON_HIGH_vs_Control	jejunum	ssc-miR-125b	9492.36	-0.160026	0.229415	-0.69754	0.485465	0.848408
DON_HIGH_vs_Control	jejunum	ssc-miR-98	3759.37	-0.125394	0.179442	-0.698801	0.484676	0.848408
DON_HIGH_vs_Control	jejunum	ssc-miR-3613	89.9329	0.167777	0.242929	0.690642	0.48979	0.85191
DON_HIGH_vs_Control	jejunum	ssc-miR-6529	340.811	-0.145351	0.214789	-0.676717	0.498586	0.854355
DON_HIGH_vs_Control	jejunum	ssc-miR-101	3307.91	0.125299	0.185989	0.673691	0.500508	0.854355
DON_HIGH_vs_Control	jejunum	ssc-miR-331-3p	87.2791	0.229857	0.337893	0.680264	0.496337	0.854355
DON_HIGH_vs_Control	jejunum	ssc-miR-9860-5p	1.19724	0.90084	1.32466	0.680052	0.496471	0.854355
DON_HIGH_vs_Control	jejunum	ssc-miR-7144-5p	11.6467	-0.273844	0.416991	-0.656714	0.511365	0.8663
DON_HIGH_vs_Control	jejunum	ssc-miR-374b-5p	1819.69	0.0970026	0.148034	0.655271	0.512293	0.8663
DON_HIGH_vs_Control	jejunum	ssc-let-7d-5p	7349.39	0.103082	0.159062	0.648058	0.516947	0.8663
DON_HIGH_vs_Control	jejunum	ssc-miR-429	2440.25	0.160078	0.246871	0.648427	0.516709	0.8663
DON_HIGH_vs_Control	jejunum	ssc-miR-10a-3p	345.049	0.0977051	0.152577	0.640365	0.521935	0.870683
DON_HIGH_vs_Control	jejunum	ssc-miR-1271-5p	2066.31	-0.113647	0.180635	-0.629156	0.529247	0.878885
DON_HIGH_vs_Control	jejunum	ssc-miR-10b	10588.5	-0.0945135	0.154221	-0.612844	0.53998	0.884699
DON_HIGH_vs_Control	jejunum	ssc-miR-29c	96.7849	0.117008	0.190116	0.615454	0.538255	0.884699
DON_HIGH_vs_Control	jejunum	ssc-miR-141	2586.78	0.187208	0.303645	0.616535	0.537541	0.884699
DON_HIGH_vs_Control	jejunum	ssc-miR-125a	13152.2	-0.134264	0.221417	-0.606383	0.544261	0.887749
DON_HIGH_vs_Control	jejunum	ssc-miR-221-5p	513.305	0.119469	0.20078	0.595024	0.551827	0.892784
DON_HIGH_vs_Control	jejunum	ssc-miR-10382	1.12479	0.816222	1.37307	0.594448	0.552212	0.892784
DON_HIGH_vs_Control	jejunum	ssc-miR-133a-5p	45.0513	-0.25861	0.448345	-0.576811	0.564067	0.896425
DON_HIGH_vs_Control	jejunum	ssc-miR-27b-5p	64.4576	-0.135	0.230858	-0.584775	0.558699	0.896425
DON_HIGH_vs_Control	jejunum	ssc-miR-199a-5p	16740.9	-0.0557029	0.0966377	-0.57641	0.564338	0.896425
DON_HIGH_vs_Control	jejunum	ssc-miR-181a	12285.7	0.0775104	0.135283	0.572952	0.566677	0.896425
DON_HIGH_vs_Control	jejunum	ssc-miR-137	8.89217	0.349377	0.607407	0.575194	0.56516	0.896425
DON_HIGH_vs_Control	jejunum	ssc-miR-1306-3p	27.0966	-0.176606	0.311298	-0.567322	0.570495	0.898592
DON_HIGH_vs_Control	jejunum	ssc-miR-33b-3p	2.05903	0.476874	0.850136	0.560939	0.574839	0.901564
DON_HIGH_vs_Control	jejunum	ssc-miR-7143-3p	4.33247	-0.370989	0.674997	-0.549615	0.582583	0.901828
DON_HIGH_vs_Control	jejunum	ssc-miR-184	106.783	-0.358086	0.64286	-0.55702	0.577514	0.901828
DON_HIGH_vs_Control	jejunum	ssc-miR-369	45.5065	-0.161002	0.29838	-0.539588	0.589481	0.901828
DON_HIGH_vs_Control	jejunum	ssc-miR-1307	1311.39	-0.11844	0.219564	-0.53943	0.58959	0.901828
DON_HIGH_vs_Control	jejunum	ssc-miR-1839-5p	24.7028	0.141433	0.265694	0.532316	0.594507	0.901828
DON_HIGH_vs_Control	jejunum	ssc-miR-92b-3p	284.127	0.15004	0.280493	0.534916	0.592708	0.901828
DON_HIGH_vs_Control	jejunum	ssc-miR-1842	110.007	0.16212	0.297555	0.544842	0.585862	0.901828
DON_HIGH_vs_Control	jejunum	ssc-miR-628-5p	22.3146	0.168115	0.315954	0.532087	0.594666	0.901828
DON_HIGH_vs_Control	jejunum	ssc-miR-664-5p	36.9118	-0.107557	0.206801	-0.520099	0.602995	0.910696
DON_HIGH_vs_Control	jejunum	ssc-miR-10388	85.3876	0.108026	0.210811	0.512431	0.608349	0.915017
DON_HIGH_vs_Control	jejunum	ssc-miR-29a-5p	1.66544	-0.497455	1.00168	-0.49662	0.619457	0.924645
DON_HIGH_vs_Control	jejunum	ssc-miR-4331-3p	2.29239	-0.414711	0.835861	-0.496149	0.61979	0.924645
DON_HIGH_vs_Control	jejunum	ssc-miR-7136-5p	7.37541	-0.452324	0.941609	-0.480374	0.630962	0.926252
DON_HIGH_vs_Control	jejunum	ssc-miR-155-5p	290.815	0.196999	0.40972	0.480813	0.630649	0.926252
DON_HIGH_vs_Control	jejunum	ssc-miR-10386	13.4553	0.272343	0.564317	0.482605	0.629376	0.926252
DON_HIGH_vs_Control	jejunum	ssc-miR-676-5p	0.236084	1.80351	3.73399	0.482999	0.629097	0.926252
DON_HIGH_vs_Control	jejunum	ssc-miR-122-5p	4180.11	-0.338615	0.718658	-0.471177	0.637515	0.928669
DON_HIGH_vs_Control	jejunum	ssc-miR-23b	3878.11	0.0817624	0.173608	0.47096	0.637669	0.928669
DON_HIGH_vs_Control	jejunum	ssc-miR-652	18.4089	-0.218791	0.473991	-0.461594	0.644373	0.928823
DON_HIGH_vs_Control	jejunum	ssc-let-7i-3p	82.9502	-0.0794079	0.173879	-0.456684	0.647898	0.928823
DON_HIGH_vs_Control	jejunum	ssc-miR-375	5686.62	0.14439	0.31479	0.458687	0.646459	0.928823
DON_HIGH_vs_Control	jejunum	ssc-miR-1285	2.37005	0.477997	1.03057	0.463817	0.642779	0.928823
DON_HIGH_vs_Control	jejunum	ssc-let-7a	52173.7	-0.0594959	0.1329	-0.447675	0.654387	0.934475
DON_HIGH_vs_Control	jejunum	ssc-miR-1343	248.496	0.0791809	0.178953	0.442467	0.658151	0.936208
DON_HIGH_vs_Control	jejunum	ssc-miR-105-2	0.31154	-0.943857	2.45135	-0.385036	0.700211	0.938417
DON_HIGH_vs_Control	jejunum	ssc-miR-216	18.9744	-0.269476	0.708851	-0.380159	0.703828	0.938417
DON_HIGH_vs_Control	jejunum	ssc-miR-10391	4.7549	-0.247615	0.602086	-0.411262	0.680881	0.938417
DON_HIGH_vs_Control	jejunum	ssc-miR-758	10.6714	-0.198012	0.501148	-0.395116	0.692757	0.938417
DON_HIGH_vs_Control	jejunum	ssc-miR-330	277.878	-0.117158	0.278097	-0.421283	0.673548	0.938417
DON_HIGH_vs_Control	jejunum	ssc-miR-296-3p	107.136	-0.115012	0.290894	-0.395374	0.692567	0.938417
DON_HIGH_vs_Control	jejunum	ssc-miR-17-3p	53.9109	-0.0842714	0.226904	-0.371396	0.710342	0.938417
DON_HIGH_vs_Control	jejunum	ssc-miR-30c-5p	11386.8	-0.0826596	0.198091	-0.417282	0.676472	0.938417
DON_HIGH_vs_Control	jejunum	ssc-miR-423-3p	9632.17	-0.0689426	0.178131	-0.387032	0.698732	0.938417
DON_HIGH_vs_Control	jejunum	ssc-miR-148b-5p	173.287	-0.0657506	0.160333	-0.410089	0.681741	0.938417
DON_HIGH_vs_Control	jejunum	ssc-let-7f-5p	90520.7	-0.0605289	0.1516	-0.399266	0.689697	0.938417
DON_HIGH_vs_Control	jejunum	ssc-miR-19a	145.472	0.0785824	0.183787	0.427573	0.668962	0.938417
DON_HIGH_vs_Control	jejunum	ssc-miR-22-5p	665.227	0.0889231	0.226914	0.39188	0.695147	0.938417
DON_HIGH_vs_Control	jejunum	ssc-miR-22-3p	10317.6	0.0930562	0.22309	0.417124	0.676588	0.938417
DON_HIGH_vs_Control	jejunum	ssc-miR-34a	60.1438	0.114972	0.290524	0.395742	0.692296	0.938417
DON_HIGH_vs_Control	jejunum	ssc-miR-582-3p	17.5116	0.148992	0.395011	0.377183	0.706037	0.938417
DON_HIGH_vs_Control	jejunum	ssc-miR-7139-3p	4.27311	0.217198	0.585879	0.370722	0.710844	0.938417
DON_HIGH_vs_Control	jejunum	ssc-miR-411	2.68244	0.275156	0.738305	0.372686	0.709382	0.938417
DON_HIGH_vs_Control	jejunum	ssc-miR-224	4.03354	0.41197	0.995352	0.413894	0.678952	0.938417
DON_HIGH_vs_Control	jejunum	ssc-miR-186-3p	0.427093	0.832468	2.04516	0.407044	0.683976	0.938417
DON_HIGH_vs_Control	jejunum	ssc-miR-885-3p	0.484245	-0.555888	1.67734	-0.33141	0.740335	0.946907
DON_HIGH_vs_Control	jejunum	ssc-miR-382	8.40125	-0.212323	0.625814	-0.339275	0.734402	0.946907
DON_HIGH_vs_Control	jejunum	ssc-let-7d-3p	703.974	-0.0696226	0.198179	-0.351311	0.725355	0.946907
DON_HIGH_vs_Control	jejunum	ssc-miR-30e-3p	2484.67	-0.060033	0.16977	-0.353613	0.723629	0.946907
DON_HIGH_vs_Control	jejunum	ssc-miR-664-3p	73.3987	0.0657015	0.194634	0.337564	0.735692	0.946907
DON_HIGH_vs_Control	jejunum	ssc-miR-450b-5p	793.575	0.0781069	0.227693	0.343035	0.731572	0.946907
DON_HIGH_vs_Control	jejunum	ssc-miR-424-3p	41.6824	0.101243	0.297853	0.339909	0.733925	0.946907
DON_HIGH_vs_Control	jejunum	ssc-miR-4332	1.53883	0.386371	1.16086	0.33283	0.739262	0.946907
DON_HIGH_vs_Control	jejunum	ssc-miR-1839-3p	0.209268	1.08698	3.28198	0.331196	0.740496	0.946907
DON_HIGH_vs_Control	jejunum	ssc-miR-122-3p	6.31356	-0.341707	1.09067	-0.3133	0.754053	0.947957
DON_HIGH_vs_Control	jejunum	ssc-miR-7138-5p	7.95944	-0.141609	0.433636	-0.326561	0.744	0.947957
DON_HIGH_vs_Control	jejunum	ssc-miR-425-3p	55.1604	-0.0749425	0.238063	-0.314801	0.752912	0.947957
DON_HIGH_vs_Control	jejunum	ssc-miR-30b-3p	19.8501	0.09287	0.29665	0.313062	0.754233	0.947957
DON_HIGH_vs_Control	jejunum	ssc-miR-208b	0.289789	0.963274	3.03632	0.317251	0.751053	0.947957
DON_HIGH_vs_Control	jejunum	ssc-miR-345-5p	1.16503	0.338712	1.14935	0.294699	0.768224	0.961207
DON_HIGH_vs_Control	jejunum	ssc-miR-219b-3p	0.215963	1.08697	3.76201	0.288933	0.772632	0.961207
DON_HIGH_vs_Control	jejunum	ssc-miR-181d-3p	0.145683	1.08697	3.76201	0.288934	0.772632	0.961207
DON_HIGH_vs_Control	jejunum	ssc-miR-376a-3p	0.24129	-0.644235	2.6154	-0.246324	0.805432	0.9683
DON_HIGH_vs_Control	jejunum	ssc-miR-545-5p	0.168399	-0.644235	3.47554	-0.185363	0.852945	0.9683
DON_HIGH_vs_Control	jejunum	ssc-miR-371-5p	0.0723291	-0.644228	3.76201	-0.171246	0.864031	0.9683
DON_HIGH_vs_Control	jejunum	ssc-miR-383	0.0721117	-0.644228	3.76201	-0.171246	0.864031	0.9683
DON_HIGH_vs_Control	jejunum	ssc-miR-4337	0.0953081	-0.644228	3.76201	-0.171246	0.864031	0.9683
DON_HIGH_vs_Control	jejunum	ssc-miR-7143-5p	0.170935	-0.585094	3.45184	-0.169502	0.865402	0.9683
DON_HIGH_vs_Control	jejunum	ssc-miR-33b-5p	1.49366	-0.25429	1.1013	-0.230901	0.817392	0.9683
DON_HIGH_vs_Control	jejunum	ssc-miR-493-5p	22.4283	-0.102825	0.462415	-0.222366	0.824029	0.9683
DON_HIGH_vs_Control	jejunum	ssc-miR-1296-5p	11.1286	-0.0980653	0.377206	-0.259978	0.794881	0.9683
DON_HIGH_vs_Control	jejunum	ssc-miR-7137-3p	49.9027	-0.0726743	0.297487	-0.244294	0.807003	0.9683
DON_HIGH_vs_Control	jejunum	ssc-miR-1388	197.144	-0.0608812	0.3188	-0.19097	0.848549	0.9683
DON_HIGH_vs_Control	jejunum	ssc-miR-504	229.035	-0.0604901	0.273383	-0.221265	0.824886	0.9683
DON_HIGH_vs_Control	jejunum	ssc-miR-27a	13934.5	-0.0580509	0.21515	-0.269816	0.787302	0.9683
DON_HIGH_vs_Control	jejunum	ssc-miR-27b-3p	77065	-0.0349592	0.175362	-0.199354	0.841986	0.9683
DON_HIGH_vs_Control	jejunum	ssc-miR-421-3p	83.5673	-0.0305039	0.160043	-0.190598	0.848841	0.9683
DON_HIGH_vs_Control	jejunum	ssc-miR-30e-5p	14594.4	-0.0297914	0.161968	-0.183934	0.854065	0.9683
DON_HIGH_vs_Control	jejunum	ssc-miR-340	2324.92	-0.0296738	0.113667	-0.26106	0.794046	0.9683
DON_HIGH_vs_Control	jejunum	ssc-miR-374a-5p	3995.42	-0.0256709	0.11582	-0.221644	0.824591	0.9683
DON_HIGH_vs_Control	jejunum	ssc-miR-574-3p	900.993	0.0328664	0.143994	0.228249	0.819453	0.9683
DON_HIGH_vs_Control	jejunum	ssc-miR-7142-3p	165.868	0.0407702	0.180114	0.226357	0.820923	0.9683
DON_HIGH_vs_Control	jejunum	ssc-miR-152	3786.05	0.0422837	0.208683	0.202622	0.839431	0.9683
DON_HIGH_vs_Control	jejunum	ssc-miR-32	439.7	0.042606	0.240203	0.177375	0.859214	0.9683
DON_HIGH_vs_Control	jejunum	ssc-miR-378b-3p	3803.12	0.0437823	0.191676	0.228419	0.819321	0.9683
DON_HIGH_vs_Control	jejunum	ssc-miR-222	2234.35	0.044224	0.207092	0.213548	0.8309	0.9683
DON_HIGH_vs_Control	jejunum	ssc-miR-671-5p	45.9078	0.0461131	0.22599	0.204049	0.838315	0.9683
DON_HIGH_vs_Control	jejunum	ssc-miR-214-3p	110.788	0.0488691	0.185796	0.263026	0.792531	0.9683
DON_HIGH_vs_Control	jejunum	ssc-miR-95	490.551	0.0529163	0.226329	0.233803	0.815138	0.9683
DON_HIGH_vs_Control	jejunum	ssc-miR-9843-3p	315.247	0.0553014	0.215071	0.257131	0.797078	0.9683
DON_HIGH_vs_Control	jejunum	ssc-miR-212	80.7076	0.0712002	0.276679	0.257338	0.796918	0.9683
DON_HIGH_vs_Control	jejunum	ssc-miR-146b	185.302	0.102742	0.601046	0.170938	0.864272	0.9683
DON_HIGH_vs_Control	jejunum	ssc-miR-935	1.94081	0.247211	0.968322	0.255298	0.798493	0.9683
DON_HIGH_vs_Control	jejunum	ssc-miR-499-3p	1.15203	0.275609	1.33967	0.205729	0.837002	0.9683
DON_HIGH_vs_Control	jejunum	ssc-miR-9858-5p	0.246551	0.509917	2.60396	0.195823	0.844749	0.9683
DON_HIGH_vs_Control	jejunum	ssc-miR-7857-3p	14.9675	-0.0957589	0.580059	-0.165085	0.868877	0.969234
DON_HIGH_vs_Control	jejunum	ssc-miR-455-3p	158.407	-0.0251571	0.165218	-0.152266	0.878977	0.972958
DON_HIGH_vs_Control	jejunum	ssc-let-7g	106236	-0.0153859	0.102059	-0.150755	0.880169	0.972958
DON_HIGH_vs_Control	jejunum	ssc-miR-325	0.197546	0.509901	3.35143	0.152144	0.879073	0.972958
DON_HIGH_vs_Control	jejunum	ssc-miR-136-5p	27.0614	-0.054002	0.38719	-0.139472	0.889077	0.973515
DON_HIGH_vs_Control	jejunum	ssc-miR-7134-5p	401.659	-0.0364248	0.273203	-0.133325	0.893937	0.973515
DON_HIGH_vs_Control	jejunum	ssc-miR-30c-1-3p	9.20092	0.0595818	0.437589	0.136159	0.891695	0.973515
DON_HIGH_vs_Control	jejunum	ssc-miR-18b	9.03839	0.0677365	0.487889	0.138836	0.88958	0.973515
DON_HIGH_vs_Control	jejunum	ssc-miR-4338	0.105004	0.5099	3.76201	0.135539	0.892186	0.973515
DON_HIGH_vs_Control	jejunum	ssc-miR-29b	290.987	-0.0337369	0.265229	-0.127199	0.898783	0.975897
DON_HIGH_vs_Control	jejunum	ssc-miR-6782-3p	14.2264	-0.0658031	0.541288	-0.121568	0.903241	0.976287
DON_HIGH_vs_Control	jejunum	ssc-miR-374b-3p	59.8689	-0.0246286	0.207942	-0.11844	0.905719	0.976287
DON_HIGH_vs_Control	jejunum	ssc-miR-769-3p	90.9256	0.0259547	0.231684	0.112026	0.910802	0.976287
DON_HIGH_vs_Control	jejunum	ssc-miR-219a	15.7706	0.0346792	0.315385	0.109958	0.912442	0.976287
DON_HIGH_vs_Control	jejunum	ssc-miR-99a-3p	1.71143	0.103905	0.90057	0.115377	0.908146	0.976287
DON_HIGH_vs_Control	jejunum	ssc-miR-326	64.988	0.0229038	0.215932	0.106069	0.915527	0.976653
DON_HIGH_vs_Control	jejunum	ssc-miR-2366	5.59667	0.0567115	0.551572	0.102818	0.918107	0.976653
DON_HIGH_vs_Control	jejunum	ssc-miR-2411	12.1293	-0.0342713	0.40706	-0.0841921	0.932904	0.989525
DON_HIGH_vs_Control	jejunum	ssc-miR-7136-3p	0.289842	-0.0671836	3.76201	-0.0178584	0.985752	0.991221
DON_HIGH_vs_Control	jejunum	ssc-miR-155-3p	0.166482	-0.0671744	3.48062	-0.0192996	0.984602	0.991221
DON_HIGH_vs_Control	jejunum	ssc-miR-202-5p	0.0579684	-0.0671703	3.76201	-0.0178549	0.985755	0.991221
DON_HIGH_vs_Control	jejunum	ssc-miR-376a-5p	0.0672748	-0.0671703	3.76201	-0.0178549	0.985755	0.991221
DON_HIGH_vs_Control	jejunum	ssc-miR-1271-3p	0.0635851	-0.0671703	3.76201	-0.0178549	0.985755	0.991221
DON_HIGH_vs_Control	jejunum	ssc-miR-146a-3p	0.0645787	-0.0671703	3.76201	-0.0178549	0.985755	0.991221
DON_HIGH_vs_Control	jejunum	ssc-miR-9820-5p	0.0635851	-0.0671703	3.76201	-0.0178549	0.985755	0.991221
DON_HIGH_vs_Control	jejunum	ssc-miR-450b-3p	0.215688	-0.0671599	3.25436	-0.0206369	0.983535	0.991221
DON_HIGH_vs_Control	jejunum	ssc-miR-487b	0.276748	-0.067159	2.53316	-0.0265119	0.978849	0.991221
DON_HIGH_vs_Control	jejunum	ssc-miR-9841-3p	7.66342	-0.0213871	0.45264	-0.0472497	0.962314	0.991221
DON_HIGH_vs_Control	jejunum	ssc-miR-92b-5p	10.8931	-0.0208193	0.495482	-0.0420183	0.966484	0.991221
DON_HIGH_vs_Control	jejunum	ssc-miR-363	10801.1	-0.0143197	0.403899	-0.0354537	0.971718	0.991221
DON_HIGH_vs_Control	jejunum	ssc-miR-361-3p	589.897	-0.00981691	0.146584	-0.0669712	0.946605	0.991221
DON_HIGH_vs_Control	jejunum	ssc-miR-142-3p	5836.17	-0.00652981	0.351408	-0.0185818	0.985175	0.991221
DON_HIGH_vs_Control	jejunum	ssc-miR-365-3p	174.744	0.00450141	0.25326	0.0177738	0.985819	0.991221
DON_HIGH_vs_Control	jejunum	ssc-miR-130a	75.2499	0.00858624	0.20671	0.0415375	0.966867	0.991221
DON_HIGH_vs_Control	jejunum	ssc-miR-130b-5p	771.552	0.013583	0.24024	0.0565394	0.954912	0.991221
DON_HIGH_vs_Control	jejunum	ssc-miR-2320-5p	36.6575	0.0159942	0.293939	0.0544133	0.956606	0.991221
DON_HIGH_vs_Control	jejunum	ssc-miR-142-5p	4550.19	0.0195469	0.298935	0.0653885	0.947865	0.991221
DON_HIGH_vs_Control	jejunum	ssc-miR-381-5p	0.461654	-0.0210543	1.86287	-0.0113021	0.990982	0.99369
DON_HIGH_vs_Control	jejunum	ssc-miR-10384	36.6636	-0.00176297	0.325586	-0.00541475	0.99568	0.99568
DON_HIGH_vs_Control	jejunum	ssc-miR-187	3.56578	-0.429864	1.95233	-0.22018	NA	NA
DON_LOW_vs_Control	jejunum	ssc-miR-7142-5p	1.3434	-2.00263	1.33054	-1.50513	0.13229	0.889991
DON_LOW_vs_Control	jejunum	ssc-miR-33b-3p	2.05903	-1.41318	1.00195	-1.41043	0.158413	0.889991
DON_LOW_vs_Control	jejunum	ssc-miR-7135-5p	2.21839	-1.32021	0.886023	-1.49003	0.136215	0.889991
DON_LOW_vs_Control	jejunum	ssc-miR-1	3243.35	-0.950093	0.369258	-2.57298	0.0100828	0.889991
DON_LOW_vs_Control	jejunum	ssc-miR-143-3p	484620	-0.720411	0.41628	-1.73059	0.0835248	0.889991
DON_LOW_vs_Control	jejunum	ssc-miR-151-5p	317.949	-0.673194	0.349735	-1.92487	0.054246	0.889991
DON_LOW_vs_Control	jejunum	ssc-miR-7135-3p	13.4033	-0.63356	0.452868	-1.39899	0.161815	0.889991
DON_LOW_vs_Control	jejunum	ssc-miR-490-5p	25.1302	-0.575154	0.433787	-1.32589	0.184876	0.889991
DON_LOW_vs_Control	jejunum	ssc-miR-143-5p	1963.43	-0.488275	0.400518	-1.21911	0.222803	0.889991
DON_LOW_vs_Control	jejunum	ssc-miR-129a-5p	478.848	-0.4389	0.362142	-1.21196	0.225529	0.889991
DON_LOW_vs_Control	jejunum	ssc-miR-129b	478.848	-0.4389	0.362142	-1.21196	0.225529	0.889991
DON_LOW_vs_Control	jejunum	ssc-miR-139-3p	64.3984	-0.428252	0.220449	-1.94263	0.0520606	0.889991
DON_LOW_vs_Control	jejunum	ssc-miR-218	2477.83	-0.408231	0.307174	-1.32899	0.183851	0.889991
DON_LOW_vs_Control	jejunum	ssc-miR-218-5p	2477.83	-0.408231	0.307174	-1.32899	0.183851	0.889991
DON_LOW_vs_Control	jejunum	ssc-miR-615	148.516	-0.406883	0.327008	-1.24426	0.213404	0.889991
DON_LOW_vs_Control	jejunum	ssc-miR-218b	2782.63	-0.40014	0.307303	-1.3021	0.192881	0.889991
DON_LOW_vs_Control	jejunum	ssc-miR-145-3p	4845.06	-0.383624	0.309719	-1.23862	0.215487	0.889991
DON_LOW_vs_Control	jejunum	ssc-miR-148a-3p	398580	-0.37512	0.207804	-1.80516	0.0710496	0.889991
DON_LOW_vs_Control	jejunum	ssc-miR-21-3p	48.1726	-0.341835	0.218575	-1.56392	0.117835	0.889991
DON_LOW_vs_Control	jejunum	ssc-miR-139-5p	1055.38	-0.325872	0.177448	-1.83643	0.0662934	0.889991
DON_LOW_vs_Control	jejunum	ssc-let-7e	2805.68	-0.318051	0.205915	-1.54458	0.122449	0.889991
DON_LOW_vs_Control	jejunum	ssc-miR-10a-5p	30103.6	-0.307514	0.168576	-1.82419	0.068123	0.889991
DON_LOW_vs_Control	jejunum	ssc-miR-27b-5p	64.4576	-0.29779	0.229836	-1.29567	0.19509	0.889991
DON_LOW_vs_Control	jejunum	ssc-miR-24-2-5p	168.671	-0.28395	0.203405	-1.39598	0.16272	0.889991
DON_LOW_vs_Control	jejunum	ssc-miR-27b-3p	77065	-0.270716	0.175362	-1.54375	0.122649	0.889991
DON_LOW_vs_Control	jejunum	ssc-miR-30c-5p	11386.8	-0.25548	0.198085	-1.28975	0.197138	0.889991
DON_LOW_vs_Control	jejunum	ssc-miR-151-3p	20225.5	-0.247527	0.198403	-1.2476	0.212178	0.889991
DON_LOW_vs_Control	jejunum	ssc-miR-455-3p	158.407	-0.229498	0.164885	-1.39187	0.163962	0.889991
DON_LOW_vs_Control	jejunum	ssc-miR-455-5p	524.326	-0.221847	0.175752	-1.26227	0.206851	0.889991
DON_LOW_vs_Control	jejunum	ssc-miR-374a-3p	2323.01	-0.221742	0.153761	-1.44213	0.149267	0.889991
DON_LOW_vs_Control	jejunum	ssc-miR-30e-3p	2484.67	-0.219816	0.169736	-1.29505	0.195304	0.889991
DON_LOW_vs_Control	jejunum	ssc-miR-28-3p	7723.34	-0.17671	0.143787	-1.22897	0.219084	0.889991
DON_LOW_vs_Control	jejunum	ssc-miR-30d	38909	-0.133761	0.0770941	-1.73504	0.0827333	0.889991
DON_LOW_vs_Control	jejunum	ssc-let-7g	106236	-0.127302	0.102057	-1.24736	0.212265	0.889991
DON_LOW_vs_Control	jejunum	ssc-miR-199a-5p	16740.9	0.127699	0.0965999	1.32194	0.186189	0.889991
DON_LOW_vs_Control	jejunum	ssc-miR-320	2726.12	0.146263	0.0945645	1.5467	0.121935	0.889991
DON_LOW_vs_Control	jejunum	ssc-miR-199a-3p	45229.5	0.170567	0.126082	1.35283	0.176111	0.889991
DON_LOW_vs_Control	jejunum	ssc-miR-186-5p	9546.17	0.189398	0.148272	1.27737	0.201473	0.889991
DON_LOW_vs_Control	jejunum	ssc-miR-181b	3938.64	0.192251	0.0904637	2.12517	0.0335722	0.889991
DON_LOW_vs_Control	jejunum	ssc-miR-425-5p	1472.94	0.193549	0.149942	1.29083	0.196762	0.889991
DON_LOW_vs_Control	jejunum	ssc-miR-23a	2832.24	0.197556	0.150262	1.31475	0.188595	0.889991
DON_LOW_vs_Control	jejunum	ssc-miR-505	161.106	0.216945	0.151727	1.42984	0.152762	0.889991
DON_LOW_vs_Control	jejunum	ssc-let-7d-5p	7349.39	0.224982	0.159019	1.41482	0.157123	0.889991
DON_LOW_vs_Control	jejunum	ssc-miR-1343	248.496	0.236064	0.177688	1.32853	0.184004	0.889991
DON_LOW_vs_Control	jejunum	ssc-miR-221-3p	2990.85	0.245445	0.196294	1.2504	0.211155	0.889991
DON_LOW_vs_Control	jejunum	ssc-miR-532-3p	96.2333	0.245464	0.154847	1.5852	0.112921	0.889991
DON_LOW_vs_Control	jejunum	ssc-miR-185	2241.43	0.257549	0.11884	2.16719	0.0302203	0.889991
DON_LOW_vs_Control	jejunum	ssc-miR-18a	82.7123	0.262057	0.200399	1.30767	0.190984	0.889991
DON_LOW_vs_Control	jejunum	ssc-miR-191	33246.2	0.276513	0.141376	1.95586	0.0504811	0.889991
DON_LOW_vs_Control	jejunum	ssc-miR-29a-3p	7888.67	0.277221	0.174221	1.5912	0.111564	0.889991
DON_LOW_vs_Control	jejunum	ssc-miR-22-3p	10317.6	0.280572	0.223064	1.25781	0.208461	0.889991
DON_LOW_vs_Control	jejunum	ssc-miR-181a	12285.7	0.288817	0.135245	2.13552	0.0327187	0.889991
DON_LOW_vs_Control	jejunum	ssc-miR-181c	67.3047	0.292416	0.219311	1.33334	0.182419	0.889991
DON_LOW_vs_Control	jejunum	ssc-miR-362	190.375	0.294543	0.159864	1.84246	0.0654081	0.889991
DON_LOW_vs_Control	jejunum	ssc-miR-744	567.447	0.306213	0.122486	2.49999	0.0124196	0.889991
DON_LOW_vs_Control	jejunum	ssc-miR-671-5p	45.9078	0.315025	0.21906	1.43808	0.150413	0.889991
DON_LOW_vs_Control	jejunum	ssc-miR-361-5p	430.483	0.318628	0.1596	1.99641	0.0458889	0.889991
DON_LOW_vs_Control	jejunum	ssc-miR-342	1057.45	0.341611	0.199545	1.71194	0.0869071	0.889991
DON_LOW_vs_Control	jejunum	ssc-miR-146a-5p	15544.6	0.348123	0.234286	1.48589	0.137309	0.889991
DON_LOW_vs_Control	jejunum	ssc-miR-212	80.7076	0.356287	0.273406	1.30314	0.192527	0.889991
DON_LOW_vs_Control	jejunum	ssc-miR-296-3p	107.136	0.363152	0.287635	1.26254	0.206754	0.889991
DON_LOW_vs_Control	jejunum	ssc-miR-7134-5p	401.659	0.363238	0.272388	1.33353	0.182358	0.889991
DON_LOW_vs_Control	jejunum	ssc-miR-369	45.5065	0.371377	0.29019	1.27977	0.200626	0.889991
DON_LOW_vs_Control	jejunum	ssc-miR-132	112.348	0.384014	0.195476	1.96451	0.049471	0.889991
DON_LOW_vs_Control	jejunum	ssc-miR-1249	39.585	0.390325	0.275138	1.41865	0.156002	0.889991
DON_LOW_vs_Control	jejunum	ssc-miR-92b-3p	284.127	0.403255	0.279647	1.44202	0.149298	0.889991
DON_LOW_vs_Control	jejunum	ssc-miR-7139-5p	60.3753	0.416802	0.204147	2.04167	0.041184	0.889991
DON_LOW_vs_Control	jejunum	ssc-miR-296-5p	19.2104	0.422491	0.317886	1.32906	0.183827	0.889991
DON_LOW_vs_Control	jejunum	ssc-miR-4331-5p	35.8968	0.424649	0.250408	1.69583	0.089918	0.889991
DON_LOW_vs_Control	jejunum	ssc-miR-142-5p	4550.19	0.440721	0.298868	1.47463	0.140311	0.889991
DON_LOW_vs_Control	jejunum	ssc-miR-106a	650.079	0.447532	0.266474	1.67946	0.0930622	0.889991
DON_LOW_vs_Control	jejunum	ssc-miR-142-3p	5836.17	0.473867	0.35136	1.34867	0.177444	0.889991
DON_LOW_vs_Control	jejunum	ssc-miR-130b-3p	82.7891	0.477544	0.209768	2.27653	0.0228143	0.889991
DON_LOW_vs_Control	jejunum	ssc-miR-26b-3p	21.057	0.562829	0.271964	2.0695	0.0384995	0.889991
DON_LOW_vs_Control	jejunum	ssc-miR-335	45.6586	0.567308	0.254497	2.22914	0.0258047	0.889991
DON_LOW_vs_Control	jejunum	ssc-miR-324	18.4327	0.585153	0.311382	1.87921	0.0602154	0.889991
DON_LOW_vs_Control	jejunum	ssc-miR-92b-5p	10.8931	0.721787	0.470376	1.53449	0.124909	0.889991
DON_LOW_vs_Control	jejunum	ssc-miR-136-5p	27.0614	0.722168	0.3737	1.93248	0.0533003	0.889991
DON_LOW_vs_Control	jejunum	ssc-miR-20b	754.367	0.744211	0.317992	2.34035	0.0192657	0.889991
DON_LOW_vs_Control	jejunum	ssc-miR-363	10801.1	0.776691	0.403867	1.92314	0.0544631	0.889991
DON_LOW_vs_Control	jejunum	ssc-miR-7143-3p	4.33247	0.780986	0.601302	1.29882	0.194004	0.889991
DON_LOW_vs_Control	jejunum	ssc-miR-146b	185.302	0.790597	0.599931	1.31781	0.187566	0.889991
DON_LOW_vs_Control	jejunum	ssc-miR-155-5p	290.815	0.823091	0.408763	2.01362	0.0440498	0.889991
DON_LOW_vs_Control	jejunum	ssc-miR-7857-3p	14.9675	0.834589	0.561309	1.48686	0.137051	0.889991
DON_LOW_vs_Control	jejunum	ssc-miR-885-5p	3.88409	0.835211	0.689101	1.21203	0.225501	0.889991
DON_LOW_vs_Control	jejunum	ssc-miR-150	1905.96	0.927952	0.4135	2.24414	0.0248233	0.889991
DON_LOW_vs_Control	jejunum	ssc-miR-628-3p	3.36802	0.952214	0.664405	1.43318	0.151805	0.889991
DON_LOW_vs_Control	jejunum	ssc-miR-184	106.783	1.51619	0.637983	2.37654	0.0174761	0.889991
DON_LOW_vs_Control	jejunum	ssc-miR-122-3p	6.31356	1.56337	1.04039	1.50268	0.132922	0.889991
DON_LOW_vs_Control	jejunum	ssc-miR-452	2.84405	1.78065	1.12645	1.58076	0.113932	0.889991
DON_LOW_vs_Control	jejunum	ssc-miR-551a	1.7036	1.85336	1.09375	1.6945	0.0901711	0.889991
DON_LOW_vs_Control	jejunum	ssc-miR-224	4.03354	1.86638	0.937926	1.9899	0.0466019	0.889991
DON_LOW_vs_Control	jejunum	ssc-miR-9860-5p	1.19724	2.32003	1.18366	1.96005	0.0499899	0.889991
DON_LOW_vs_Control	jejunum	ssc-miR-148b-5p	173.287	0.18818	0.157759	1.19283	0.232935	0.890492
DON_LOW_vs_Control	jejunum	ssc-miR-6516	18.1728	0.379811	0.317039	1.198	0.230918	0.890492
DON_LOW_vs_Control	jejunum	ssc-miR-206	20.2181	0.837846	0.696653	1.20267	0.229103	0.890492
DON_LOW_vs_Control	jejunum	ssc-miR-378	30633.8	-0.158928	0.138841	-1.14468	0.252344	0.954743
DON_LOW_vs_Control	jejunum	ssc-miR-1285	2.37005	-1.27764	1.13355	-1.12711	0.259695	0.97253
DON_LOW_vs_Control	jejunum	ssc-miR-9	845.072	-0.327311	0.294891	-1.10994	0.267025	0.981819
DON_LOW_vs_Control	jejunum	ssc-miR-199b-3p	49318.3	0.130369	0.118648	1.09878	0.271864	0.981819
DON_LOW_vs_Control	jejunum	ssc-miR-660	118.57	0.232346	0.211746	1.09728	0.272517	0.981819
DON_LOW_vs_Control	jejunum	ssc-miR-497	160.96	0.260399	0.2384	1.09228	0.274709	0.981819
DON_LOW_vs_Control	jejunum	ssc-miR-370	230.514	0.454876	0.417177	1.09037	0.275551	0.981819
DON_LOW_vs_Control	jejunum	ssc-miR-670	5.09671	-0.612077	0.569158	-1.07541	0.282193	0.995814
DON_LOW_vs_Control	jejunum	ssc-miR-153	0.341726	-1.79815	2.92558	-0.61463	0.538799	0.998427
DON_LOW_vs_Control	jejunum	ssc-miR-7141-5p	0.461442	-1.48761	1.97954	-0.751493	0.452356	0.998427
DON_LOW_vs_Control	jejunum	ssc-miR-9785-5p	0.525299	-1.46947	2.35623	-0.623652	0.532856	0.998427
DON_LOW_vs_Control	jejunum	ssc-miR-7143-5p	0.170935	-1.44027	3.45184	-0.417246	0.676498	0.998427
DON_LOW_vs_Control	jejunum	ssc-miR-105-2	0.31154	-1.22196	2.45135	-0.498484	0.618143	0.998427
DON_LOW_vs_Control	jejunum	ssc-miR-7138-3p	0.609925	-1.13338	1.54856	-0.73189	0.464236	0.998427
DON_LOW_vs_Control	jejunum	ssc-miR-542-5p	0.440705	-1.11296	1.77153	-0.628248	0.529842	0.998427
DON_LOW_vs_Control	jejunum	ssc-miR-208b	0.289789	-0.922337	3.05114	-0.302292	0.762429	0.998427
DON_LOW_vs_Control	jejunum	ssc-miR-371-5p	0.0723291	-0.922327	3.76201	-0.245169	0.806326	0.998427
DON_LOW_vs_Control	jejunum	ssc-miR-383	0.0721117	-0.922327	3.76201	-0.245169	0.806326	0.998427
DON_LOW_vs_Control	jejunum	ssc-miR-4337	0.0953081	-0.922327	3.76201	-0.245169	0.806326	0.998427
DON_LOW_vs_Control	jejunum	ssc-miR-186-3p	0.427093	-0.87194	2.10926	-0.413387	0.679323	0.998427
DON_LOW_vs_Control	jejunum	ssc-miR-885-3p	0.484245	-0.806547	1.66655	-0.483963	0.628412	0.998427
DON_LOW_vs_Control	jejunum	ssc-miR-124a	5.25201	-0.456372	0.799732	-0.570656	0.568233	0.998427
DON_LOW_vs_Control	jejunum	ssc-miR-4331-3p	2.29239	-0.452423	0.816458	-0.554129	0.579491	0.998427
DON_LOW_vs_Control	jejunum	ssc-miR-217	26.7255	-0.450492	0.486324	-0.926321	0.354279	0.998427
DON_LOW_vs_Control	jejunum	ssc-miR-193a-3p	6.46858	-0.450199	0.504749	-0.891925	0.372433	0.998427
DON_LOW_vs_Control	jejunum	ssc-miR-10386	13.4553	-0.436511	0.572695	-0.762205	0.445938	0.998427
DON_LOW_vs_Control	jejunum	ssc-miR-205	17.3085	-0.423711	0.447111	-0.947662	0.343301	0.998427
DON_LOW_vs_Control	jejunum	ssc-miR-582-3p	17.5116	-0.414935	0.401045	-1.03463	0.30084	0.998427
DON_LOW_vs_Control	jejunum	ssc-miR-133b	79.7025	-0.395997	0.399609	-0.990961	0.321705	0.998427
DON_LOW_vs_Control	jejunum	ssc-miR-10390	1.02245	-0.37349	2.17474	-0.17174	0.863642	0.998427
DON_LOW_vs_Control	jejunum	ssc-miR-20a-3p	12.8641	-0.364947	0.42206	-0.864681	0.387214	0.998427
DON_LOW_vs_Control	jejunum	ssc-miR-10391	4.7549	-0.363002	0.593845	-0.611274	0.541018	0.998427
DON_LOW_vs_Control	jejunum	ssc-miR-676-5p	0.236084	-0.345279	3.76201	-0.0917804	0.926872	0.998427
DON_LOW_vs_Control	jejunum	ssc-miR-181d-3p	0.145683	-0.345274	3.76201	-0.0917791	0.926874	0.998427
DON_LOW_vs_Control	jejunum	ssc-miR-9858-5p	0.246551	-0.34526	2.60396	-0.13259	0.894518	0.998427
DON_LOW_vs_Control	jejunum	ssc-miR-450b-3p	0.215688	-0.34526	3.25436	-0.106091	0.91551	0.998427
DON_LOW_vs_Control	jejunum	ssc-miR-133a-3p	48.9393	-0.342811	0.384802	-0.890875	0.372996	0.998427
DON_LOW_vs_Control	jejunum	ssc-miR-133a-5p	45.0513	-0.33682	0.446983	-0.753542	0.451124	0.998427
DON_LOW_vs_Control	jejunum	ssc-miR-1388	197.144	-0.327795	0.318813	-1.02818	0.303867	0.998427
DON_LOW_vs_Control	jejunum	ssc-miR-99a-5p	32287.6	-0.324237	0.418559	-0.774651	0.438546	0.998427
DON_LOW_vs_Control	jejunum	ssc-miR-708-3p	190.181	-0.299107	0.357021	-0.837785	0.402151	0.998427
DON_LOW_vs_Control	jejunum	ssc-miR-10384	36.6636	-0.295798	0.325914	-0.907594	0.364093	0.998427
DON_LOW_vs_Control	jejunum	ssc-miR-129a-3p	43.656	-0.281936	0.42253	-0.667257	0.504608	0.998427
DON_LOW_vs_Control	jejunum	ssc-miR-375	5686.62	-0.27745	0.314803	-0.881346	0.378131	0.998427
DON_LOW_vs_Control	jejunum	ssc-miR-30a-3p	1098.05	-0.270487	0.265817	-1.01757	0.308884	0.998427
DON_LOW_vs_Control	jejunum	ssc-miR-7137-5p	14.0128	-0.263197	0.450774	-0.583879	0.559302	0.998427
DON_LOW_vs_Control	jejunum	ssc-miR-9-1	1244.05	-0.253553	0.281092	-0.902028	0.367042	0.998427
DON_LOW_vs_Control	jejunum	ssc-miR-9-2	1244.05	-0.253553	0.281092	-0.902028	0.367042	0.998427
DON_LOW_vs_Control	jejunum	ssc-let-7c	3884.83	-0.251241	0.242273	-1.03702	0.299729	0.998427
DON_LOW_vs_Control	jejunum	ssc-miR-486	146.463	-0.242782	0.298904	-0.812241	0.416653	0.998427
DON_LOW_vs_Control	jejunum	ssc-miR-9851-3p	0.878759	-0.238735	1.2781	-0.186789	0.851826	0.998427
DON_LOW_vs_Control	jejunum	ssc-miR-450a	1129.87	-0.23814	0.258124	-0.922583	0.356225	0.998427
DON_LOW_vs_Control	jejunum	ssc-miR-99a-3p	1.71143	-0.236048	0.905915	-0.260563	0.79443	0.998427
DON_LOW_vs_Control	jejunum	ssc-miR-652	18.4089	-0.214658	0.469459	-0.457245	0.647495	0.998427
DON_LOW_vs_Control	jejunum	ssc-miR-7138-5p	7.95944	-0.211927	0.424968	-0.498689	0.617999	0.998427
DON_LOW_vs_Control	jejunum	ssc-miR-194a-3p	403.555	-0.209682	0.26346	-0.795878	0.426103	0.998427
DON_LOW_vs_Control	jejunum	ssc-miR-99b	3916.13	-0.207803	0.273854	-0.75881	0.447966	0.998427
DON_LOW_vs_Control	jejunum	ssc-miR-126-3p	87834.3	-0.204789	0.213213	-0.960492	0.336808	0.998427
DON_LOW_vs_Control	jejunum	ssc-miR-490	520.214	-0.195821	0.478976	-0.408834	0.682662	0.998427
DON_LOW_vs_Control	jejunum	ssc-miR-490-3p	520.214	-0.195821	0.478976	-0.408834	0.682662	0.998427
DON_LOW_vs_Control	jejunum	ssc-miR-450c-5p	1771.08	-0.194733	0.271036	-0.718476	0.472464	0.998427
DON_LOW_vs_Control	jejunum	ssc-miR-204	236.268	-0.189636	0.25627	-0.739984	0.45931	0.998427
DON_LOW_vs_Control	jejunum	ssc-miR-219a	15.7706	-0.189452	0.313883	-0.603575	0.546126	0.998427
DON_LOW_vs_Control	jejunum	ssc-miR-574-5p	136.919	-0.183253	0.23371	-0.784106	0.432978	0.998427
DON_LOW_vs_Control	jejunum	ssc-miR-30a-5p	8326.96	-0.170418	0.213909	-0.796685	0.425634	0.998427
DON_LOW_vs_Control	jejunum	ssc-miR-193a-5p	160.049	-0.168741	0.23855	-0.707363	0.479341	0.998427
DON_LOW_vs_Control	jejunum	ssc-miR-145-5p	33480.2	-0.16838	0.434794	-0.387265	0.69856	0.998427
DON_LOW_vs_Control	jejunum	ssc-miR-450b-5p	793.575	-0.163123	0.227678	-0.716465	0.473704	0.998427
DON_LOW_vs_Control	jejunum	ssc-miR-1306-3p	27.0966	-0.156376	0.306369	-0.510416	0.60976	0.998427
DON_LOW_vs_Control	jejunum	ssc-miR-149	164.572	-0.153925	0.274516	-0.560715	0.574992	0.998427
DON_LOW_vs_Control	jejunum	ssc-miR-200b	45541	-0.151376	0.258882	-0.58473	0.558729	0.998427
DON_LOW_vs_Control	jejunum	ssc-miR-708-5p	490.544	-0.150386	0.334682	-0.449341	0.653186	0.998427
DON_LOW_vs_Control	jejunum	ssc-miR-10b	10588.5	-0.14652	0.154203	-0.950172	0.342025	0.998427
DON_LOW_vs_Control	jejunum	ssc-miR-374b-3p	59.8689	-0.146269	0.206282	-0.709072	0.47828	0.998427
DON_LOW_vs_Control	jejunum	ssc-miR-1468	530.95	-0.146248	0.166431	-0.878734	0.379545	0.998427
DON_LOW_vs_Control	jejunum	ssc-miR-190b	2.79309	-0.136043	0.698199	-0.194848	0.845512	0.998427
DON_LOW_vs_Control	jejunum	ssc-miR-7139-3p	4.27311	-0.126418	0.589348	-0.214506	0.830153	0.998427
DON_LOW_vs_Control	jejunum	ssc-miR-2320-5p	36.6575	-0.120278	0.29225	-0.411559	0.680663	0.998427
DON_LOW_vs_Control	jejunum	ssc-miR-216	18.9744	-0.117721	0.70436	-0.167132	0.867266	0.998427
DON_LOW_vs_Control	jejunum	ssc-miR-125a	13152.2	-0.116324	0.221404	-0.525394	0.599309	0.998427
DON_LOW_vs_Control	jejunum	ssc-miR-664-3p	73.3987	-0.116052	0.193793	-0.598844	0.549277	0.998427
DON_LOW_vs_Control	jejunum	ssc-miR-148a-5p	1032.12	-0.115681	0.251793	-0.459427	0.645927	0.998427
DON_LOW_vs_Control	jejunum	ssc-miR-128	13256.8	-0.115209	0.299935	-0.384112	0.700896	0.998427
DON_LOW_vs_Control	jejunum	ssc-miR-30c-3p	136.582	-0.114476	0.291256	-0.393041	0.694289	0.998427
DON_LOW_vs_Control	jejunum	ssc-miR-503	94.3728	-0.113621	0.337681	-0.336474	0.736514	0.998427
DON_LOW_vs_Control	jejunum	ssc-let-7f-5p	90520.7	-0.11287	0.151598	-0.744536	0.456552	0.998427
DON_LOW_vs_Control	jejunum	ssc-miR-338	14.4322	-0.112013	0.524009	-0.213762	0.830733	0.998427
DON_LOW_vs_Control	jejunum	ssc-miR-30b-3p	19.8501	-0.106966	0.294884	-0.36274	0.716799	0.998427
DON_LOW_vs_Control	jejunum	ssc-miR-423-3p	9632.17	-0.105889	0.178113	-0.594507	0.552173	0.998427
DON_LOW_vs_Control	jejunum	ssc-miR-328	875.99	-0.101546	0.246649	-0.411702	0.680558	0.998427
DON_LOW_vs_Control	jejunum	ssc-miR-34c	200.605	-0.0998568	0.243173	-0.410641	0.681336	0.998427
DON_LOW_vs_Control	jejunum	ssc-miR-340	2324.92	-0.0990083	0.113565	-0.871822	0.383306	0.998427
DON_LOW_vs_Control	jejunum	ssc-miR-7144-5p	11.6467	-0.0946234	0.403534	-0.234487	0.814607	0.998427
DON_LOW_vs_Control	jejunum	ssc-miR-628-5p	22.3146	-0.0941109	0.315771	-0.298035	0.765676	0.998427
DON_LOW_vs_Control	jejunum	ssc-miR-424-3p	41.6824	-0.0935394	0.297055	-0.314889	0.752846	0.998427
DON_LOW_vs_Control	jejunum	ssc-miR-769-3p	90.9256	-0.0929238	0.230722	-0.402753	0.68713	0.998427
DON_LOW_vs_Control	jejunum	ssc-miR-137	8.89217	-0.0915221	0.611693	-0.149621	0.881064	0.998427
DON_LOW_vs_Control	jejunum	ssc-miR-141	2586.78	-0.0879772	0.303648	-0.289735	0.772019	0.998427
DON_LOW_vs_Control	jejunum	ssc-miR-769-5p	97.0023	-0.0855091	0.1642	-0.520763	0.602532	0.998427
DON_LOW_vs_Control	jejunum	ssc-miR-9843-3p	315.247	-0.0854159	0.214823	-0.397611	0.690917	0.998427
DON_LOW_vs_Control	jejunum	ssc-miR-378b-3p	3803.12	-0.0847898	0.19165	-0.442419	0.658186	0.998427
DON_LOW_vs_Control	jejunum	ssc-miR-545-3p	3.04532	-0.0837566	0.629509	-0.133051	0.894153	0.998427
DON_LOW_vs_Control	jejunum	ssc-miR-221-5p	513.305	-0.0719201	0.200687	-0.35837	0.720067	0.998427
DON_LOW_vs_Control	jejunum	ssc-miR-194b-5p	111848	-0.0698792	0.253986	-0.275131	0.783216	0.998427
DON_LOW_vs_Control	jejunum	ssc-miR-574-3p	900.993	-0.0692652	0.143823	-0.4816	0.63009	0.998427
DON_LOW_vs_Control	jejunum	ssc-miR-361-3p	589.897	-0.0678268	0.146255	-0.463757	0.642822	0.998427
DON_LOW_vs_Control	jejunum	ssc-miR-331-5p	34.5229	-0.0674086	0.257922	-0.261353	0.79382	0.998427
DON_LOW_vs_Control	jejunum	ssc-miR-138	15.5052	-0.0645287	0.336568	-0.191726	0.847957	0.998427
DON_LOW_vs_Control	jejunum	ssc-let-7a	52173.7	-0.0625161	0.132894	-0.470419	0.638055	0.998427
DON_LOW_vs_Control	jejunum	ssc-miR-2411	12.1293	-0.0624605	0.400146	-0.156094	0.875959	0.998427
DON_LOW_vs_Control	jejunum	ssc-miR-24-3p	16708	-0.0621202	0.151995	-0.408699	0.68276	0.998427
DON_LOW_vs_Control	jejunum	ssc-miR-7-5p	63774.6	-0.0613651	0.178417	-0.343943	0.730889	0.998427
DON_LOW_vs_Control	jejunum	ssc-miR-299	7.20205	-0.0596028	0.518138	-0.115033	0.908419	0.998427
DON_LOW_vs_Control	jejunum	ssc-miR-181d-5p	957.829	-0.0574839	0.195073	-0.294679	0.768239	0.998427
DON_LOW_vs_Control	jejunum	ssc-miR-195	644.752	-0.0563554	0.112413	-0.501323	0.616143	0.998427
DON_LOW_vs_Control	jejunum	ssc-miR-192	190123	-0.0551311	0.248737	-0.221644	0.824591	0.998427
DON_LOW_vs_Control	jejunum	ssc-miR-26a	154554	-0.0536847	0.107356	-0.500061	0.617032	0.998427
DON_LOW_vs_Control	jejunum	ssc-miR-423-5p	2411.02	-0.0493029	0.116272	-0.424032	0.671543	0.998427
DON_LOW_vs_Control	jejunum	ssc-let-7i-5p	2723.58	-0.0487775	0.137408	-0.354984	0.722602	0.998427
DON_LOW_vs_Control	jejunum	ssc-miR-1277	41.9403	-0.0478545	0.300838	-0.159071	0.873613	0.998427
DON_LOW_vs_Control	jejunum	ssc-miR-148b-3p	4288.35	-0.0457687	0.146713	-0.31196	0.755071	0.998427
DON_LOW_vs_Control	jejunum	ssc-miR-28-5p	1291.51	-0.0427622	0.134566	-0.31778	0.750652	0.998427
DON_LOW_vs_Control	jejunum	ssc-miR-6782-3p	14.2264	-0.0424974	0.53603	-0.0792818	0.936808	0.998427
DON_LOW_vs_Control	jejunum	ssc-miR-451	4684.77	-0.0418017	0.445634	-0.0938028	0.925266	0.998427
DON_LOW_vs_Control	jejunum	ssc-miR-374a-5p	3995.42	-0.0340053	0.115744	-0.293797	0.768913	0.998427
DON_LOW_vs_Control	jejunum	ssc-miR-664-5p	36.9118	-0.0319554	0.200326	-0.159517	0.873262	0.998427
DON_LOW_vs_Control	jejunum	ssc-miR-92a	17618.4	-0.0318827	0.204869	-0.155625	0.876328	0.998427
DON_LOW_vs_Control	jejunum	ssc-miR-152	3786.05	-0.0251642	0.20865	-0.120605	0.904004	0.998427
DON_LOW_vs_Control	jejunum	ssc-miR-130a	75.2499	-0.0249938	0.204639	-0.122136	0.902791	0.998427
DON_LOW_vs_Control	jejunum	ssc-miR-432-5p	5.90764	-0.0244033	0.527665	-0.0462476	0.963113	0.998427
DON_LOW_vs_Control	jejunum	ssc-miR-23b	3878.11	-0.0139444	0.173574	-0.0803365	0.93597	0.998427
DON_LOW_vs_Control	jejunum	ssc-miR-532-5p	3133.35	-0.0122935	0.170109	-0.0722681	0.942389	0.998427
DON_LOW_vs_Control	jejunum	ssc-miR-29b	290.987	-0.00980635	0.264715	-0.0370449	0.970449	0.998427
DON_LOW_vs_Control	jejunum	ssc-miR-10388	85.3876	-0.00862682	0.20968	-0.0411427	0.967182	0.998427
DON_LOW_vs_Control	jejunum	ssc-miR-429	2440.25	-0.00794967	0.24685	-0.0322044	0.974309	0.998427
DON_LOW_vs_Control	jejunum	ssc-miR-30c-1-3p	9.20092	-0.00598738	0.430454	-0.0139094	0.988902	0.998427
DON_LOW_vs_Control	jejunum	ssc-miR-7-3p	241.499	-0.00401405	0.177866	-0.0225678	0.981995	0.998427
DON_LOW_vs_Control	jejunum	ssc-miR-374b-5p	1819.69	-0.00263633	0.147952	-0.0178188	0.985783	0.998427
DON_LOW_vs_Control	jejunum	ssc-miR-2366	5.59667	-0.00255071	0.541802	-0.00470783	0.996244	0.998427
DON_LOW_vs_Control	jejunum	ssc-miR-676-3p	251.154	-0.00133942	0.212312	-0.00630873	0.994966	0.998427
DON_LOW_vs_Control	jejunum	ssc-miR-504	229.035	-0.000537599	0.272667	-0.00197163	0.998427	0.998427
DON_LOW_vs_Control	jejunum	ssc-miR-499-5p	743.954	0.00203278	0.150585	0.0134992	0.98923	0.998427
DON_LOW_vs_Control	jejunum	ssc-miR-2320-3p	9.72025	0.00323587	0.366442	0.00883051	0.992954	0.998427
DON_LOW_vs_Control	jejunum	ssc-miR-17-3p	53.9109	0.00443141	0.222824	0.0198875	0.984133	0.998427
DON_LOW_vs_Control	jejunum	ssc-miR-215	106108	0.00459645	0.261298	0.0175908	0.985965	0.998427
DON_LOW_vs_Control	jejunum	ssc-miR-194a-5p	29930.3	0.00605176	0.292355	0.0207001	0.983485	0.998427
DON_LOW_vs_Control	jejunum	ssc-miR-126-5p	773.295	0.00783312	0.133063	0.058868	0.953057	0.998427
DON_LOW_vs_Control	jejunum	ssc-miR-542-3p	330.573	0.00991111	0.319967	0.0309754	0.975289	0.998427
DON_LOW_vs_Control	jejunum	ssc-miR-323	39.2601	0.0103519	0.338773	0.0305572	0.975623	0.998427
DON_LOW_vs_Control	jejunum	ssc-miR-330	277.878	0.0130572	0.277386	0.0470725	0.962455	0.998427
DON_LOW_vs_Control	jejunum	ssc-miR-26b-5p	20681.9	0.0161887	0.0929625	0.174142	0.861754	0.998427
DON_LOW_vs_Control	jejunum	ssc-miR-1307	1311.39	0.0176774	0.219371	0.0805824	0.935774	0.998427
DON_LOW_vs_Control	jejunum	ssc-miR-500-3p	87.6024	0.0201335	0.15331	0.131326	0.895518	0.998427
DON_LOW_vs_Control	jejunum	ssc-miR-222	2234.35	0.0209612	0.207021	0.101252	0.919351	0.998427
DON_LOW_vs_Control	jejunum	ssc-miR-98	3759.37	0.0214702	0.179357	0.119706	0.904716	0.998427
DON_LOW_vs_Control	jejunum	ssc-miR-20a-5p	1619.63	0.022288	0.306264	0.0727737	0.941986	0.998427
DON_LOW_vs_Control	jejunum	ssc-miR-2483	28.5179	0.0246911	0.295838	0.0834616	0.933485	0.998427
DON_LOW_vs_Control	jejunum	ssc-miR-1842	110.007	0.0311519	0.297011	0.104885	0.916467	0.998427
DON_LOW_vs_Control	jejunum	ssc-let-7f-3p	27.1064	0.0353156	0.268636	0.131463	0.895409	0.998427
DON_LOW_vs_Control	jejunum	ssc-miR-1306-5p	169.468	0.0354369	0.157509	0.224982	0.821993	0.998427
DON_LOW_vs_Control	jejunum	ssc-miR-144	20.0167	0.0365668	0.542477	0.0674071	0.946258	0.998427
DON_LOW_vs_Control	jejunum	ssc-miR-24-1-5p	305.479	0.037546	0.246778	0.152145	0.879073	0.998427
DON_LOW_vs_Control	jejunum	ssc-miR-21-5p	265326	0.0547342	0.149778	0.365435	0.714787	0.998427
DON_LOW_vs_Control	jejunum	ssc-let-7i-3p	82.9502	0.0603046	0.169937	0.354863	0.722692	0.998427
DON_LOW_vs_Control	jejunum	ssc-miR-27a	13934.5	0.0614567	0.215133	0.285669	0.775132	0.998427
DON_LOW_vs_Control	jejunum	ssc-miR-96-5p	2169.68	0.0637709	0.294455	0.216573	0.828541	0.998427
DON_LOW_vs_Control	jejunum	ssc-miR-135	5.41733	0.065572	0.518673	0.126423	0.899397	0.998427
DON_LOW_vs_Control	jejunum	ssc-miR-214-3p	110.788	0.065847	0.183928	0.358004	0.72034	0.998427
DON_LOW_vs_Control	jejunum	ssc-miR-100	13285.4	0.0668511	0.289441	0.230966	0.817341	0.998427
DON_LOW_vs_Control	jejunum	ssc-miR-183	3117.51	0.06835	0.187419	0.364692	0.715342	0.998427
DON_LOW_vs_Control	jejunum	ssc-miR-30e-5p	14594.4	0.0683734	0.161947	0.422197	0.672881	0.998427
DON_LOW_vs_Control	jejunum	ssc-miR-10a-3p	345.049	0.0702571	0.15197	0.462309	0.64386	0.998427
DON_LOW_vs_Control	jejunum	ssc-miR-34a	60.1438	0.0762367	0.288787	0.263989	0.791788	0.998427
DON_LOW_vs_Control	jejunum	ssc-miR-95	490.551	0.0771085	0.225978	0.341221	0.732938	0.998427
DON_LOW_vs_Control	jejunum	ssc-miR-19b	712.771	0.07788	0.20742	0.37547	0.707311	0.998427
DON_LOW_vs_Control	jejunum	ssc-miR-140-3p	6381.74	0.0787024	0.195429	0.402715	0.687158	0.998427
DON_LOW_vs_Control	jejunum	ssc-miR-182	7624.18	0.0799129	0.200405	0.398757	0.690072	0.998427
DON_LOW_vs_Control	jejunum	ssc-miR-15a	100.77	0.0817906	0.23001	0.355596	0.722143	0.998427
DON_LOW_vs_Control	jejunum	ssc-miR-125b	9492.36	0.0827377	0.229382	0.360698	0.718325	0.998427
DON_LOW_vs_Control	jejunum	ssc-miR-365-3p	174.744	0.082979	0.252203	0.329016	0.742144	0.998427
DON_LOW_vs_Control	jejunum	ssc-miR-103	14589.6	0.0851816	0.145105	0.587035	0.55718	0.998427
DON_LOW_vs_Control	jejunum	ssc-miR-19a	145.472	0.0856507	0.182409	0.469552	0.638675	0.998427
DON_LOW_vs_Control	jejunum	ssc-miR-199b-5p	4524.33	0.0868168	0.221625	0.391728	0.695259	0.998427
DON_LOW_vs_Control	jejunum	ssc-miR-454	78.9121	0.0886694	0.237217	0.373791	0.70856	0.998427
DON_LOW_vs_Control	jejunum	ssc-miR-424-5p	91.0536	0.0896072	0.365197	0.245367	0.806172	0.998427
DON_LOW_vs_Control	jejunum	ssc-miR-500-5p	32.466	0.0935844	0.248387	0.376768	0.706346	0.998427
DON_LOW_vs_Control	jejunum	ssc-miR-345-3p	39.3229	0.0987444	0.261537	0.377555	0.705762	0.998427
DON_LOW_vs_Control	jejunum	ssc-miR-127	800.305	0.0991416	0.282959	0.350375	0.726058	0.998427
DON_LOW_vs_Control	jejunum	ssc-miR-107	1600.13	0.100504	0.175471	0.572767	0.566802	0.998427
DON_LOW_vs_Control	jejunum	ssc-miR-582-5p	20.2579	0.101227	0.456787	0.221606	0.82462	0.998427
DON_LOW_vs_Control	jejunum	ssc-miR-326	64.988	0.106486	0.212514	0.501077	0.616317	0.998427
DON_LOW_vs_Control	jejunum	ssc-miR-101	3307.91	0.111502	0.185935	0.599682	0.548718	0.998427
DON_LOW_vs_Control	jejunum	ssc-miR-7142-3p	165.868	0.121094	0.178548	0.678216	0.497635	0.998427
DON_LOW_vs_Control	jejunum	ssc-miR-421-3p	83.5673	0.126559	0.155634	0.813186	0.416112	0.998427
DON_LOW_vs_Control	jejunum	ssc-miR-381-3p	8030.4	0.127678	0.359143	0.355507	0.72221	0.998427
DON_LOW_vs_Control	jejunum	ssc-miR-491	10.0939	0.128135	0.397692	0.322195	0.747305	0.998427
DON_LOW_vs_Control	jejunum	ssc-miR-1271-5p	2066.31	0.128199	0.180447	0.710452	0.477424	0.998427
DON_LOW_vs_Control	jejunum	ssc-miR-3613	89.9329	0.135261	0.241514	0.560057	0.57544	0.998427
DON_LOW_vs_Control	jejunum	ssc-miR-331-3p	87.2791	0.140369	0.337115	0.416384	0.677129	0.998427
DON_LOW_vs_Control	jejunum	ssc-miR-136-3p	52.2281	0.142324	0.338151	0.42089	0.673836	0.998427
DON_LOW_vs_Control	jejunum	ssc-miR-425-3p	55.1604	0.144762	0.232965	0.621389	0.534343	0.998427
DON_LOW_vs_Control	jejunum	ssc-miR-339-5p	1150.31	0.150219	0.305936	0.491016	0.623415	0.998427
DON_LOW_vs_Control	jejunum	ssc-miR-194b-3p	270.604	0.158038	0.418458	0.377668	0.705677	0.998427
DON_LOW_vs_Control	jejunum	ssc-miR-6529	340.811	0.158997	0.213711	0.743982	0.456887	0.998427
DON_LOW_vs_Control	jejunum	ssc-miR-7134-3p	3087.11	0.159193	0.190005	0.837839	0.402121	0.998427
DON_LOW_vs_Control	jejunum	ssc-miR-32	439.7	0.16226	0.239715	0.676889	0.498477	0.998427
DON_LOW_vs_Control	jejunum	ssc-miR-339	741.778	0.168865	0.339011	0.498112	0.618405	0.998427
DON_LOW_vs_Control	jejunum	ssc-let-7d-3p	703.974	0.170617	0.197685	0.863077	0.388095	0.998427
DON_LOW_vs_Control	jejunum	ssc-miR-9841-3p	7.66342	0.170909	0.43418	0.393636	0.69385	0.998427
DON_LOW_vs_Control	jejunum	ssc-miR-16	3076.83	0.170949	0.163233	1.04727	0.294977	0.998427
DON_LOW_vs_Control	jejunum	ssc-miR-190a	6.50691	0.177123	0.562116	0.315099	0.752686	0.998427
DON_LOW_vs_Control	jejunum	ssc-miR-15b	972.809	0.17816	0.173946	1.02422	0.305729	0.998427
DON_LOW_vs_Control	jejunum	ssc-miR-130b-5p	771.552	0.180476	0.239926	0.752217	0.451921	0.998427
DON_LOW_vs_Control	jejunum	ssc-miR-1839-5p	24.7028	0.181182	0.259303	0.698726	0.484723	0.998427
DON_LOW_vs_Control	jejunum	ssc-miR-499-3p	1.15203	0.184958	1.32375	0.139722	0.88888	0.998427
DON_LOW_vs_Control	jejunum	ssc-miR-802	362.356	0.191187	0.311	0.614747	0.538722	0.998427
DON_LOW_vs_Control	jejunum	ssc-miR-30b-5p	2147.98	0.192148	0.264733	0.725819	0.46795	0.998427
DON_LOW_vs_Control	jejunum	ssc-miR-545-5p	0.168399	0.194113	3.47163	0.055914	0.95541	0.998427
DON_LOW_vs_Control	jejunum	ssc-miR-758	10.6714	0.195046	0.48362	0.403304	0.686725	0.998427
DON_LOW_vs_Control	jejunum	ssc-miR-29c	96.7849	0.197456	0.187609	1.05249	0.292575	0.998427
DON_LOW_vs_Control	jejunum	ssc-miR-487b	0.276748	0.197765	2.52763	0.0782414	0.937636	0.998427
DON_LOW_vs_Control	jejunum	ssc-miR-223	158.705	0.202525	0.303685	0.66689	0.504842	0.998427
DON_LOW_vs_Control	jejunum	ssc-miR-140-5p	47.2261	0.203773	0.197252	1.03306	0.301575	0.998427
DON_LOW_vs_Control	jejunum	ssc-miR-421-5p	0.452372	0.204361	1.88927	0.10817	0.913861	0.998427
DON_LOW_vs_Control	jejunum	ssc-miR-214-5p	280.847	0.210911	0.254062	0.830157	0.40645	0.998427
DON_LOW_vs_Control	jejunum	ssc-miR-22-5p	665.227	0.214759	0.226571	0.947869	0.343196	0.998427
DON_LOW_vs_Control	jejunum	ssc-miR-17-5p	5118.22	0.215079	0.239523	0.89795	0.369212	0.998427
DON_LOW_vs_Control	jejunum	ssc-miR-874	74.18	0.215159	0.211132	1.01907	0.30817	0.998427
DON_LOW_vs_Control	jejunum	ssc-miR-493-3p	10.7704	0.219357	0.538241	0.407545	0.683608	0.998427
DON_LOW_vs_Control	jejunum	ssc-miR-210	116.628	0.23169	0.334115	0.693445	0.48803	0.998427
DON_LOW_vs_Control	jejunum	ssc-miR-219b-3p	0.215963	0.231796	3.76201	0.061615	0.950869	0.998427
DON_LOW_vs_Control	jejunum	ssc-miR-4338	0.105004	0.2318	3.76201	0.0616161	0.950869	0.998427
DON_LOW_vs_Control	jejunum	ssc-miR-1839-3p	0.209268	0.231803	3.28198	0.070629	0.943693	0.998427
DON_LOW_vs_Control	jejunum	ssc-miR-202-5p	0.0579684	0.231804	3.76201	0.0616172	0.950868	0.998427
DON_LOW_vs_Control	jejunum	ssc-miR-376a-5p	0.0672748	0.231804	3.76201	0.0616172	0.950868	0.998427
DON_LOW_vs_Control	jejunum	ssc-miR-1271-3p	0.0635851	0.231804	3.76201	0.0616172	0.950868	0.998427
DON_LOW_vs_Control	jejunum	ssc-miR-146a-3p	0.0645787	0.231804	3.76201	0.0616172	0.950868	0.998427
DON_LOW_vs_Control	jejunum	ssc-miR-9820-5p	0.0635851	0.231804	3.76201	0.0616172	0.950868	0.998427
DON_LOW_vs_Control	jejunum	ssc-miR-411	2.68244	0.231815	0.722792	0.320722	0.748421	0.998427
DON_LOW_vs_Control	jejunum	ssc-miR-4334-3p	377.472	0.234027	0.330546	0.708002	0.478944	0.998427
DON_LOW_vs_Control	jejunum	ssc-miR-7137-3p	49.9027	0.234031	0.29222	0.800874	0.423205	0.998427
DON_LOW_vs_Control	jejunum	ssc-miR-382	8.40125	0.240098	0.606439	0.395914	0.692169	0.998427
DON_LOW_vs_Control	jejunum	ssc-miR-365-5p	1.09727	0.250991	1.0236	0.245203	0.806299	0.998427
DON_LOW_vs_Control	jejunum	ssc-miR-10383	15.7429	0.27528	0.417956	0.658634	0.510131	0.998427
DON_LOW_vs_Control	jejunum	ssc-miR-122-5p	4180.11	0.279235	0.718616	0.388573	0.697592	0.998427
DON_LOW_vs_Control	jejunum	ssc-miR-671-3p	34.8957	0.286527	0.287013	0.998308	0.31813	0.998427
DON_LOW_vs_Control	jejunum	ssc-miR-9810-3p	0.897107	0.301241	1.39733	0.215584	0.829312	0.998427
DON_LOW_vs_Control	jejunum	ssc-miR-31	687.777	0.303406	0.328216	0.92441	0.355273	0.998427
DON_LOW_vs_Control	jejunum	ssc-miR-1296-5p	11.1286	0.319441	0.354477	0.901162	0.367502	0.998427
DON_LOW_vs_Control	jejunum	ssc-miR-450c-3p	13.1565	0.322725	0.375632	0.859153	0.390256	0.998427
DON_LOW_vs_Control	jejunum	ssc-miR-29a-5p	1.66544	0.333298	0.901378	0.369765	0.711557	0.998427
DON_LOW_vs_Control	jejunum	ssc-miR-196a	21.819	0.339902	0.771964	0.440308	0.659714	0.998427
DON_LOW_vs_Control	jejunum	ssc-miR-196b-5p	2.92962	0.366626	0.810639	0.452268	0.651076	0.998427
DON_LOW_vs_Control	jejunum	ssc-miR-493-5p	22.4283	0.369269	0.452668	0.81576	0.414638	0.998427
DON_LOW_vs_Control	jejunum	ssc-miR-105-1	0.553581	0.383583	1.93796	0.197931	0.843099	0.998427
DON_LOW_vs_Control	jejunum	ssc-miR-935	1.94081	0.403172	0.937453	0.430072	0.667143	0.998427
DON_LOW_vs_Control	jejunum	ssc-miR-18b	9.03839	0.418264	0.469206	0.891429	0.372699	0.998427
DON_LOW_vs_Control	jejunum	ssc-miR-376c	1.49652	0.547	0.855662	0.639271	0.522646	0.998427
DON_LOW_vs_Control	jejunum	ssc-miR-381-5p	0.461654	0.561557	1.78915	0.313868	0.753621	0.998427
DON_LOW_vs_Control	jejunum	ssc-miR-7136-5p	7.37541	0.695115	0.911073	0.762963	0.445486	0.998427
DON_LOW_vs_Control	jejunum	ssc-miR-33b-5p	1.49366	0.747596	0.985496	0.758599	0.448092	0.998427
DON_LOW_vs_Control	jejunum	ssc-miR-376a-3p	0.24129	0.757454	2.59282	0.292136	0.770183	0.998427
DON_LOW_vs_Control	jejunum	ssc-miR-7140-3p	1.5282	0.820438	1.10096	0.745199	0.456151	0.998427
DON_LOW_vs_Control	jejunum	ssc-miR-339-3p	2.5485	0.846401	0.957102	0.884337	0.376514	0.998427
DON_LOW_vs_Control	jejunum	ssc-miR-4332	1.53883	0.85528	1.10818	0.771785	0.440242	0.998427
DON_LOW_vs_Control	jejunum	ssc-miR-325	0.197546	0.869469	3.34593	0.259859	0.794973	0.998427
DON_LOW_vs_Control	jejunum	ssc-miR-7140-5p	2.32323	0.870855	0.904975	0.962298	0.3359	0.998427
DON_LOW_vs_Control	jejunum	ssc-miR-345-5p	1.16503	0.934157	1.06593	0.876375	0.380826	0.998427
DON_LOW_vs_Control	jejunum	ssc-miR-10382	1.12479	1.00996	1.3372	0.755282	0.45008	0.998427
DON_LOW_vs_Control	jejunum	ssc-miR-155-3p	0.166482	1.31883	3.46496	0.380618	0.703487	0.998427
DON_LOW_vs_Control	jejunum	ssc-miR-7136-3p	0.289842	2.11644	3.70651	0.571006	0.567995	0.998427
DON_LOW_vs_Control	jejunum	ssc-miR-187	3.56578	3.61112	1.76191	2.04954	NA	NA
DON_HIGH_vs_Control	serum	ssc-miR-103	748.361	-0.62954	0.162213	-3.88094	0.000104055	0.0133299
DON_HIGH_vs_Control	serum	ssc-miR-107	698.892	-0.61912	0.165088	-3.75025	0.00017666	0.0133299
DON_HIGH_vs_Control	serum	ssc-miR-99b	70.3501	-1.22616	0.336011	-3.64917	0.000263091	0.0133299
DON_HIGH_vs_Control	serum	ssc-miR-148a-3p	1928.2	0.521366	0.146568	3.55717	0.000374866	0.0142449
DON_HIGH_vs_Control	serum	ssc-miR-374a-3p	34.8726	-1.44265	0.416458	-3.4641	0.000532005	0.016173
DON_HIGH_vs_Control	serum	ssc-miR-192	2490.94	-0.927592	0.272744	-3.40096	0.000671496	0.0170112
DON_HIGH_vs_Control	serum	ssc-miR-205	14.9339	5.10158	1.60466	3.17923	0.00147669	0.0320652
DON_HIGH_vs_Control	serum	ssc-miR-10b	4291.03	-0.754058	0.240532	-3.13496	0.00171875	0.0326562
DON_HIGH_vs_Control	serum	ssc-let-7f-5p	823.47	-0.503382	0.168599	-2.98568	0.0028295	0.0477871
DON_HIGH_vs_Control	serum	ssc-miR-451	251.914	0.8079	0.276078	2.92635	0.00342969	0.0521313
DON_HIGH_vs_Control	serum	ssc-miR-128	220.466	0.886555	0.307242	2.88553	0.00390758	0.0525511
DON_HIGH_vs_Control	serum	ssc-miR-17-5p	19.4856	1.1938	0.416449	2.86662	0.00414877	0.0525511
DON_HIGH_vs_Control	serum	ssc-miR-16	296.799	0.772553	0.280037	2.75876	0.0058022	0.0674573
DON_HIGH_vs_Control	serum	ssc-miR-92a	48461.3	0.475636	0.173824	2.73631	0.00621317	0.0674573
DON_HIGH_vs_Control	serum	ssc-let-7a	1996.8	-0.501576	0.194739	-2.57563	0.0100059	0.0974452
DON_HIGH_vs_Control	serum	ssc-let-7g	434.05	0.661524	0.2577	2.56703	0.0102574	0.0974452
DON_HIGH_vs_Control	serum	ssc-miR-24-3p	130.647	-0.460459	0.188844	-2.4383	0.0147565	0.13194
DON_HIGH_vs_Control	serum	ssc-miR-106a	7.64229	1.56296	0.648042	2.41182	0.0158731	0.13404
DON_HIGH_vs_Control	serum	ssc-miR-21-3p	13.432	-1.20218	0.515234	-2.33326	0.0196343	0.156754
DON_HIGH_vs_Control	serum	ssc-miR-26a	231.586	-0.660036	0.285141	-2.31477	0.0206255	0.156754
DON_HIGH_vs_Control	serum	ssc-miR-361-3p	5.40721	1.60392	0.708792	2.26288	0.0236428	0.171129
DON_HIGH_vs_Control	serum	ssc-miR-215	275.114	-0.601424	0.281118	-2.1394	0.0324034	0.223878
DON_HIGH_vs_Control	serum	ssc-let-7i-5p	98.8755	0.543951	0.274448	1.98198	0.0474814	0.251991
DON_HIGH_vs_Control	serum	ssc-miR-10a-5p	269.867	-0.522793	0.252752	-2.0684	0.0386021	0.251991
DON_HIGH_vs_Control	serum	ssc-miR-151-3p	116.666	0.455965	0.230672	1.97668	0.0480773	0.251991
DON_HIGH_vs_Control	serum	ssc-miR-185	18.2132	0.870528	0.426229	2.04239	0.0411125	0.251991
DON_HIGH_vs_Control	serum	ssc-miR-186-5p	149.038	0.451003	0.22804	1.97773	0.0479587	0.251991
DON_HIGH_vs_Control	serum	ssc-miR-339-5p	419.894	0.614489	0.309319	1.98658	0.0469686	0.251991
DON_HIGH_vs_Control	serum	ssc-miR-421-3p	14.3626	0.971582	0.479358	2.02684	0.0426788	0.251991
DON_HIGH_vs_Control	serum	ssc-miR-339	415.417	0.608201	0.310626	1.95798	0.0502321	0.254509
DON_HIGH_vs_Control	serum	ssc-miR-191	1258.52	0.280604	0.144428	1.94287	0.052032	0.255125
DON_HIGH_vs_Control	serum	ssc-miR-182	500.97	-0.749322	0.394083	-1.90143	0.0572451	0.271914
DON_HIGH_vs_Control	serum	ssc-miR-6529	415.626	-0.411345	0.218664	-1.88118	0.059948	0.276124
DON_HIGH_vs_Control	serum	ssc-miR-30d	617.411	0.334144	0.179979	1.85657	0.0633722	0.283311
DON_HIGH_vs_Control	serum	ssc-miR-126-5p	85.3412	-0.587681	0.318943	-1.84259	0.065389	0.283975
DON_HIGH_vs_Control	serum	ssc-miR-342	30.9042	-0.713127	0.391213	-1.82286	0.0683242	0.28848
DON_HIGH_vs_Control	serum	ssc-miR-4334-3p	370.646	0.557901	0.309171	1.80451	0.0711521	0.2923
DON_HIGH_vs_Control	serum	ssc-miR-206	29.8109	1.9111	1.0696	1.78674	0.0739788	0.295915
DON_HIGH_vs_Control	serum	ssc-miR-1388	63.2734	-0.786327	0.472473	-1.66428	0.0960566	0.346323
DON_HIGH_vs_Control	serum	ssc-miR-142-5p	44.4112	-0.515325	0.307285	-1.67702	0.0935379	0.346323
DON_HIGH_vs_Control	serum	ssc-miR-143-3p	80.2463	0.500131	0.294246	1.6997	0.0891868	0.346323
DON_HIGH_vs_Control	serum	ssc-miR-223	4.16216	1.40529	0.849239	1.65476	0.097973	0.346323
DON_HIGH_vs_Control	serum	ssc-miR-486	83819.3	0.590732	0.350584	1.68499	0.0919899	0.346323
DON_HIGH_vs_Control	serum	ssc-miR-574-5p	235.013	0.452568	0.280319	1.61447	0.106425	0.359479
DON_HIGH_vs_Control	serum	ssc-miR-92b-3p	1067.05	-0.475149	0.294074	-1.61575	0.106149	0.359479
DON_HIGH_vs_Control	serum	ssc-miR-1839-5p	4.72675	-1.32977	0.84695	-1.57007	0.116398	0.378365
DON_HIGH_vs_Control	serum	ssc-miR-30a-3p	54.6175	0.479589	0.305955	1.56751	0.116995	0.378365
DON_HIGH_vs_Control	serum	ssc-miR-148a-5p	92.5983	-0.438285	0.286125	-1.5318	0.125572	0.378686
DON_HIGH_vs_Control	serum	ssc-miR-19b	165.165	0.375712	0.246239	1.5258	0.127059	0.378686
DON_HIGH_vs_Control	serum	ssc-miR-361-5p	38.8602	-0.405625	0.263394	-1.53999	0.123562	0.378686
DON_HIGH_vs_Control	serum	ssc-miR-7134-3p	81.1261	0.383586	0.249105	1.53985	0.123596	0.378686
DON_HIGH_vs_Control	serum	ssc-miR-148b-3p	190.031	0.596298	0.397862	1.49876	0.133937	0.391508
DON_HIGH_vs_Control	serum	ssc-miR-129a-5p	13.1594	1.17267	0.797652	1.47016	0.141519	0.398351
DON_HIGH_vs_Control	serum	ssc-miR-129b	13.1594	1.17267	0.797652	1.47016	0.141519	0.398351
DON_HIGH_vs_Control	serum	ssc-miR-152	28.8226	-0.576497	0.395962	-1.45594	0.145409	0.401858
DON_HIGH_vs_Control	serum	ssc-miR-26b-5p	136.469	-0.298303	0.209096	-1.42663	0.153686	0.40983
DON_HIGH_vs_Control	serum	ssc-miR-7139-5p	35.9001	0.528238	0.369455	1.42978	0.152782	0.40983
DON_HIGH_vs_Control	serum	ssc-miR-181c	15.7513	-0.828832	0.608431	-1.36224	0.173121	0.453696
DON_HIGH_vs_Control	serum	ssc-miR-181b	984.512	0.285123	0.213281	1.33684	0.181275	0.467014
DON_HIGH_vs_Control	serum	ssc-miR-4331-5p	6.47853	1.17546	0.888848	1.32245	0.186017	0.471243
DON_HIGH_vs_Control	serum	ssc-miR-1271-5p	12.0579	0.645086	0.492032	1.31107	0.189836	0.473033
DON_HIGH_vs_Control	serum	ssc-let-7d-3p	73.3797	0.370849	0.332761	1.11446	0.265081	0.585632
DON_HIGH_vs_Control	serum	ssc-miR-1307	122.176	0.306617	0.270474	1.13363	0.256951	0.585632
DON_HIGH_vs_Control	serum	ssc-miR-146a-5p	229.621	-0.375595	0.328571	-1.14312	0.25299	0.585632
DON_HIGH_vs_Control	serum	ssc-miR-20b	5.11491	2.3543	2.00679	1.17317	0.240728	0.585632
DON_HIGH_vs_Control	serum	ssc-miR-22-3p	992.252	-0.23198	0.21297	-1.08926	0.276037	0.585632
DON_HIGH_vs_Control	serum	ssc-miR-28-3p	346.754	-0.256679	0.230382	-1.11415	0.265216	0.585632
DON_HIGH_vs_Control	serum	ssc-miR-30a-5p	230.086	-0.288925	0.264939	-1.09053	0.275479	0.585632
DON_HIGH_vs_Control	serum	ssc-miR-320	3083.72	-0.197791	0.176136	-1.12295	0.261461	0.585632
DON_HIGH_vs_Control	serum	ssc-miR-381-3p	46.1972	0.39812	0.35188	1.13141	0.257883	0.585632
DON_HIGH_vs_Control	serum	ssc-miR-671-3p	32.853	-0.388477	0.357659	-1.08617	0.277405	0.585632
DON_HIGH_vs_Control	serum	ssc-miR-769-5p	6.05509	-0.98349	0.897985	-1.09522	0.273421	0.585632
DON_HIGH_vs_Control	serum	ssc-miR-21-5p	5346.83	0.407097	0.381479	1.06716	0.285902	0.595302
DON_HIGH_vs_Control	serum	ssc-miR-23a	55.3121	-0.276861	0.263121	-1.05222	0.292698	0.597453
DON_HIGH_vs_Control	serum	ssc-miR-744	46.3945	0.400844	0.38261	1.04766	0.294796	0.597453
DON_HIGH_vs_Control	serum	ssc-miR-144	9.74774	-0.511404	0.497347	-1.02827	0.303825	0.60765
DON_HIGH_vs_Control	serum	ssc-miR-199a-3p	603.32	0.154452	0.159807	0.966492	0.333798	0.658926
DON_HIGH_vs_Control	serum	ssc-miR-574-3p	196.038	0.205607	0.228509	0.899776	0.36824	0.708512
DON_HIGH_vs_Control	serum	ssc-miR-7142-3p	56.1479	-0.298349	0.330246	-0.903414	0.366306	0.708512
DON_HIGH_vs_Control	serum	ssc-miR-328	34.9785	0.464656	0.53148	0.874268	0.381972	0.725748
DON_HIGH_vs_Control	serum	ssc-miR-100	17.0755	-0.476761	0.558173	-0.854145	0.393025	0.737528
DON_HIGH_vs_Control	serum	ssc-miR-1306-3p	4.13954	-0.769354	0.926737	-0.830175	0.40644	0.739906
DON_HIGH_vs_Control	serum	ssc-miR-15a	15.008	0.393272	0.480532	0.818409	0.413123	0.739906
DON_HIGH_vs_Control	serum	ssc-miR-181a	2348.78	-0.214597	0.256113	-0.837898	0.402088	0.739906
DON_HIGH_vs_Control	serum	ssc-miR-378b-3p	33.0252	-0.350072	0.428333	-0.817289	0.413763	0.739906
DON_HIGH_vs_Control	serum	ssc-miR-10383	73.3805	0.249936	0.320599	0.779592	0.435631	0.741462
DON_HIGH_vs_Control	serum	ssc-miR-133a-3p	21.367	-0.504358	0.651758	-0.773844	0.439023	0.741462
DON_HIGH_vs_Control	serum	ssc-miR-194b-5p	17.7103	-0.31829	0.403736	-0.788363	0.430484	0.741462
DON_HIGH_vs_Control	serum	ssc-miR-423-5p	2900.71	-0.192803	0.241018	-0.799952	0.423739	0.741462
DON_HIGH_vs_Control	serum	ssc-miR-7-3p	4.66648	0.631866	0.798247	0.791566	0.428614	0.741462
DON_HIGH_vs_Control	serum	ssc-miR-1468	108.516	0.215558	0.281673	0.765277	0.444107	0.741805
DON_HIGH_vs_Control	serum	ssc-miR-29a-3p	10.5351	-0.470239	0.652839	-0.720298	0.471342	0.756093
DON_HIGH_vs_Control	serum	ssc-miR-30c-5p	11.413	0.384562	0.535361	0.718323	0.472558	0.756093
DON_HIGH_vs_Control	serum	ssc-miR-378	404.26	-0.241261	0.330573	-0.729826	0.465497	0.756093
DON_HIGH_vs_Control	serum	ssc-miR-424-3p	4.80862	0.718361	0.974905	0.736852	0.461212	0.756093
DON_HIGH_vs_Control	serum	ssc-miR-660	38.0299	0.334348	0.492747	0.678538	0.497431	0.787599
DON_HIGH_vs_Control	serum	ssc-let-7c	1678.77	-0.243947	0.381011	-0.640262	0.522002	0.795264
DON_HIGH_vs_Control	serum	ssc-miR-210	57.8615	-0.249511	0.38072	-0.655365	0.512232	0.795264
DON_HIGH_vs_Control	serum	ssc-miR-30e-3p	71.5821	0.22573	0.345528	0.653291	0.513569	0.795264
DON_HIGH_vs_Control	serum	ssc-miR-375	106.393	-0.349197	0.54697	-0.63842	0.5232	0.795264
DON_HIGH_vs_Control	serum	ssc-miR-199b-3p	587.292	0.0999323	0.160375	0.623115	0.533209	0.802453
DON_HIGH_vs_Control	serum	ssc-miR-141	43.9332	-0.206888	0.343739	-0.601874	0.547258	0.808637
DON_HIGH_vs_Control	serum	ssc-miR-221-3p	960.68	-0.165656	0.275715	-0.600823	0.547958	0.808637
DON_HIGH_vs_Control	serum	ssc-miR-1306-5p	5.3409	0.599802	1.03516	0.579432	0.562298	0.82182
DON_HIGH_vs_Control	serum	ssc-miR-183	19.0359	-0.255819	0.476593	-0.536766	0.591429	0.856164
DON_HIGH_vs_Control	serum	ssc-miR-432-5p	8.055	0.420049	0.814667	0.515608	0.606128	0.861042
DON_HIGH_vs_Control	serum	ssc-miR-9843-3p	13.3776	0.254903	0.489988	0.520224	0.602908	0.861042
DON_HIGH_vs_Control	serum	ssc-let-7d-5p	191.94	-0.0869275	0.198117	-0.438768	0.66083	0.866142
DON_HIGH_vs_Control	serum	ssc-miR-101	18.4871	0.252108	0.55904	0.450965	0.652014	0.866142
DON_HIGH_vs_Control	serum	ssc-miR-130a	20.8468	-0.186693	0.377705	-0.494284	0.621105	0.866142
DON_HIGH_vs_Control	serum	ssc-miR-130b-3p	64.4399	-0.136116	0.276489	-0.492302	0.622506	0.866142
DON_HIGH_vs_Control	serum	ssc-miR-140-3p	2537.58	0.0814888	0.183299	0.444568	0.656632	0.866142
DON_HIGH_vs_Control	serum	ssc-miR-150	39.1508	-0.137409	0.319189	-0.430495	0.666835	0.866142
DON_HIGH_vs_Control	serum	ssc-miR-19a	29.2361	0.165924	0.407387	0.407288	0.683797	0.866142
DON_HIGH_vs_Control	serum	ssc-miR-222	37.6115	-0.136701	0.306944	-0.445362	0.656058	0.866142
DON_HIGH_vs_Control	serum	ssc-miR-30e-5p	151.817	0.0841912	0.194822	0.432145	0.665636	0.866142
DON_HIGH_vs_Control	serum	ssc-miR-363	69.7362	0.16075	0.392312	0.40975	0.68199	0.866142
DON_HIGH_vs_Control	serum	ssc-miR-382	4.89728	0.286592	0.688627	0.416179	0.677279	0.866142
DON_HIGH_vs_Control	serum	ssc-miR-9841-3p	21.7131	-0.165942	0.397068	-0.417919	0.676006	0.866142
DON_HIGH_vs_Control	serum	ssc-miR-99a-5p	9.25509	-0.222768	0.51808	-0.429988	0.667205	0.866142
DON_HIGH_vs_Control	serum	ssc-miR-676-3p	4.3871	0.321249	0.805756	0.398693	0.69012	0.866927
DON_HIGH_vs_Control	serum	ssc-miR-149	9.05716	0.242768	0.686532	0.353616	0.723627	0.87494
DON_HIGH_vs_Control	serum	ssc-miR-155-5p	17.3916	0.189788	0.520044	0.364946	0.715151	0.87494
DON_HIGH_vs_Control	serum	ssc-miR-218	4.56326	-0.283119	0.861902	-0.328482	0.742547	0.87494
DON_HIGH_vs_Control	serum	ssc-miR-218-5p	4.56326	-0.283119	0.861902	-0.328482	0.742547	0.87494
DON_HIGH_vs_Control	serum	ssc-miR-218b	4.56326	-0.283119	0.861902	-0.328482	0.742547	0.87494
DON_HIGH_vs_Control	serum	ssc-miR-23b	11.9726	-0.164864	0.501531	-0.328721	0.742366	0.87494
DON_HIGH_vs_Control	serum	ssc-miR-323	7.25051	-0.215102	0.594934	-0.361556	0.717684	0.87494
DON_HIGH_vs_Control	serum	ssc-miR-7-5p	65.9954	-0.098234	0.267734	-0.366909	0.713687	0.87494
DON_HIGH_vs_Control	serum	ssc-miR-1842	11.1192	-0.143419	0.47793	-0.300084	0.764113	0.879888
DON_HIGH_vs_Control	serum	ssc-miR-194a-5p	4.50091	-0.24523	0.806613	-0.304024	0.76111	0.879888
DON_HIGH_vs_Control	serum	ssc-miR-423-3p	947.689	0.051861	0.169391	0.306161	0.759482	0.879888
DON_HIGH_vs_Control	serum	ssc-miR-30b-5p	9.01981	-0.176393	0.613408	-0.287562	0.773682	0.884208
DON_HIGH_vs_Control	serum	ssc-miR-874	5.28283	0.21279	0.864878	0.246034	0.805656	0.913878
DON_HIGH_vs_Control	serum	ssc-miR-133b	18.8593	-0.121527	0.689288	-0.176308	0.860052	0.927148
DON_HIGH_vs_Control	serum	ssc-miR-140-5p	4.64744	0.141829	0.795428	0.178305	0.858483	0.927148
DON_HIGH_vs_Control	serum	ssc-miR-181d-5p	160.575	0.0975358	0.47096	0.2071	0.835932	0.927148
DON_HIGH_vs_Control	serum	ssc-miR-425-3p	11.4238	0.118229	0.590456	0.200234	0.841298	0.927148
DON_HIGH_vs_Control	serum	ssc-miR-425-5p	218.598	0.0415005	0.218042	0.190333	0.849048	0.927148
DON_HIGH_vs_Control	serum	ssc-miR-532-5p	143.225	0.0699212	0.366354	0.190857	0.848638	0.927148
DON_HIGH_vs_Control	serum	ssc-miR-98	450.231	-0.0351741	0.162464	-0.216504	0.828595	0.927148
DON_HIGH_vs_Control	serum	ssc-miR-122-5p	215.316	0.118156	0.740807	0.159497	0.873277	0.934776
DON_HIGH_vs_Control	serum	ssc-miR-455-5p	4.25962	-0.148463	1.04139	-0.142562	0.886636	0.942438
DON_HIGH_vs_Control	serum	ssc-miR-10386	7.94248	0.100844	0.760906	0.132531	0.894564	0.944262
DON_HIGH_vs_Control	serum	ssc-let-7e	43.8347	0.0103377	0.339303	0.0304676	0.975694	0.995083
DON_HIGH_vs_Control	serum	ssc-miR-125a	8.09654	-0.0159682	0.796941	-0.0200368	0.984014	0.995083
DON_HIGH_vs_Control	serum	ssc-miR-148b-5p	6.82633	0.00505067	0.81955	0.00616274	0.995083	0.995083
DON_HIGH_vs_Control	serum	ssc-miR-27a	10.9694	-0.0147558	0.553568	-0.0266558	0.978734	0.995083
DON_HIGH_vs_Control	serum	ssc-miR-27b-3p	165.581	0.0030503	0.217378	0.0140322	0.988804	0.995083
DON_HIGH_vs_Control	serum	ssc-miR-28-5p	7.02839	0.0355671	0.726916	0.0489288	0.960976	0.995083
DON_HIGH_vs_Control	serum	ssc-miR-296-3p	420.9	-0.00272924	0.226587	-0.012045	0.99039	0.995083
DON_HIGH_vs_Control	serum	ssc-miR-365-5p	9.09282	-0.0229092	0.71153	-0.0321971	0.974315	0.995083
DON_LOW_vs_Control	serum	ssc-miR-10b	3375.18	-1.12889	0.348744	-3.23702	0.00120785	0.0587822
DON_LOW_vs_Control	serum	ssc-miR-126-5p	61.882	-1.29783	0.375438	-3.45684	0.00054654	0.0587822
DON_LOW_vs_Control	serum	ssc-miR-205	20.3764	5.77383	1.72706	3.34315	0.000828317	0.0587822
DON_LOW_vs_Control	serum	ssc-miR-128	211.49	1.12371	0.368867	3.04639	0.00231607	0.0696236
DON_LOW_vs_Control	serum	ssc-miR-1388	48.5698	-1.28083	0.433235	-2.95643	0.00311219	0.0696236
DON_LOW_vs_Control	serum	ssc-miR-374a-3p	30.856	-1.27107	0.433111	-2.93475	0.00333812	0.0696236
DON_LOW_vs_Control	serum	ssc-miR-99b	58.4302	-1.3932	0.469886	-2.96498	0.00302699	0.0696236
DON_LOW_vs_Control	serum	ssc-miR-451	282.622	1.37458	0.477529	2.87852	0.00399544	0.0729168
DON_LOW_vs_Control	serum	ssc-miR-10a-5p	214.982	-0.80595	0.29181	-2.7619	0.00574663	0.0819189
DON_LOW_vs_Control	serum	ssc-miR-16	313.356	1.21661	0.457946	2.65667	0.00789175	0.0819189
DON_LOW_vs_Control	serum	ssc-miR-192	2045.47	-1.13302	0.428554	-2.64382	0.00819767	0.0819189
DON_LOW_vs_Control	serum	ssc-miR-339	499.954	1.34476	0.510367	2.6349	0.00841632	0.0819189
DON_LOW_vs_Control	serum	ssc-miR-339-5p	504.352	1.34614	0.508044	2.64966	0.00805733	0.0819189
DON_LOW_vs_Control	serum	ssc-miR-361-3p	5.81262	2.02259	0.761283	2.65682	0.00788814	0.0819189
DON_LOW_vs_Control	serum	ssc-miR-92b-3p	790.628	-1.05796	0.382243	-2.76776	0.00564424	0.0819189
DON_LOW_vs_Control	serum	ssc-miR-4334-3p	446.541	1.30422	0.512377	2.54543	0.0109144	0.0995942
DON_LOW_vs_Control	serum	ssc-miR-148a-3p	1760.95	0.666869	0.273961	2.43418	0.0149258	0.128186
DON_LOW_vs_Control	serum	ssc-miR-30d	605.756	0.66057	0.276129	2.39226	0.0167452	0.135822
DON_LOW_vs_Control	serum	ssc-miR-148b-3p	189.167	0.92915	0.395211	2.35103	0.0187217	0.143862
DON_LOW_vs_Control	serum	ssc-miR-223	4.83349	1.94684	0.846176	2.30075	0.0214058	0.156262
DON_LOW_vs_Control	serum	ssc-miR-185	17.5651	1.18122	0.537343	2.19826	0.0279304	0.177298
DON_LOW_vs_Control	serum	ssc-miR-19b	180.233	0.939054	0.426384	2.20237	0.0276394	0.177298
DON_LOW_vs_Control	serum	ssc-miR-92a	45178.7	0.671452	0.303437	2.21282	0.02691	0.177298
DON_LOW_vs_Control	serum	ssc-miR-20b	4.51815	2.46058	1.15672	2.1272	0.0334031	0.203202
DON_LOW_vs_Control	serum	ssc-let-7g	378.851	0.696645	0.340039	2.04872	0.0404896	0.236459
DON_LOW_vs_Control	serum	ssc-miR-146a-5p	178.415	-0.73918	0.375201	-1.97009	0.0488279	0.274188
DON_LOW_vs_Control	serum	ssc-let-7i-5p	90.4153	0.683745	0.380105	1.79883	0.0720455	0.319915
DON_LOW_vs_Control	serum	ssc-miR-107	628.99	-0.462575	0.274461	-1.68539	0.0919126	0.319915
DON_LOW_vs_Control	serum	ssc-miR-122-5p	134.331	-0.993996	0.574788	-1.72933	0.0837508	0.319915
DON_LOW_vs_Control	serum	ssc-miR-127	4.39023	1.47111	0.865661	1.6994	0.0892432	0.319915
DON_LOW_vs_Control	serum	ssc-miR-129a-5p	12.6994	1.38857	0.784784	1.76937	0.076832	0.319915
DON_LOW_vs_Control	serum	ssc-miR-129b	12.6994	1.38857	0.784784	1.76937	0.076832	0.319915
DON_LOW_vs_Control	serum	ssc-miR-142-5p	36.2534	-0.661957	0.363538	-1.82088	0.0686254	0.319915
DON_LOW_vs_Control	serum	ssc-miR-151-3p	103.644	0.549247	0.318301	1.72556	0.0844273	0.319915
DON_LOW_vs_Control	serum	ssc-miR-15a	16.3945	0.96766	0.549885	1.75975	0.0784503	0.319915
DON_LOW_vs_Control	serum	ssc-miR-181b	942.228	0.553982	0.295892	1.87224	0.061173	0.319915
DON_LOW_vs_Control	serum	ssc-miR-183	13.1645	-1.08722	0.643448	-1.68968	0.0910887	0.319915
DON_LOW_vs_Control	serum	ssc-miR-21-3p	12.1487	-0.961586	0.570666	-1.68503	0.0919836	0.319915
DON_LOW_vs_Control	serum	ssc-miR-215	225.294	-0.787538	0.431877	-1.82352	0.0682241	0.319915
DON_LOW_vs_Control	serum	ssc-miR-24-3p	109.459	-0.566422	0.336199	-1.68478	0.0920303	0.319915
DON_LOW_vs_Control	serum	ssc-miR-30a-5p	184.245	-0.522183	0.301664	-1.73101	0.0834507	0.319915
DON_LOW_vs_Control	serum	ssc-miR-6529	338.639	-0.604626	0.331555	-1.82361	0.0682112	0.319915
DON_LOW_vs_Control	serum	ssc-miR-103	678.974	-0.444144	0.26695	-1.66378	0.0961572	0.326487
DON_LOW_vs_Control	serum	ssc-miR-181d-5p	184.121	0.809766	0.516932	1.56648	0.117235	0.389008
DON_LOW_vs_Control	serum	ssc-miR-23b	8.22654	-0.99959	0.657209	-1.52096	0.128269	0.391292
DON_LOW_vs_Control	serum	ssc-miR-342	26.4437	-0.766194	0.504251	-1.51947	0.128644	0.391292
DON_LOW_vs_Control	serum	ssc-miR-423-5p	2323.49	-0.421431	0.2744	-1.53583	0.124581	0.391292
DON_LOW_vs_Control	serum	ssc-miR-4331-5p	5.87327	1.28976	0.8379	1.53928	0.123736	0.391292
DON_LOW_vs_Control	serum	ssc-miR-139-3p	4.85431	1.3094	0.90272	1.45051	0.146917	0.431515
DON_LOW_vs_Control	serum	ssc-miR-143-3p	71.9811	0.603576	0.426121	1.41644	0.156646	0.431515
DON_LOW_vs_Control	serum	ssc-miR-210	44.9296	-0.611463	0.428527	-1.42689	0.153611	0.431515
DON_LOW_vs_Control	serum	ssc-miR-375	83.3834	-0.668409	0.468556	-1.42653	0.153716	0.431515
DON_LOW_vs_Control	serum	ssc-miR-532-5p	139.729	0.398823	0.280637	1.42113	0.155278	0.431515
DON_LOW_vs_Control	serum	ssc-miR-30e-3p	68.9081	0.505412	0.363265	1.3913	0.164133	0.443768
DON_LOW_vs_Control	serum	ssc-miR-98	448.885	0.366038	0.271342	1.34899	0.177339	0.470756
DON_LOW_vs_Control	serum	ssc-miR-378b-3p	26.2513	-0.607029	0.454457	-1.33573	0.181639	0.473559
DON_LOW_vs_Control	serum	ssc-miR-17-5p	14.0279	0.865336	0.663638	1.30393	0.192258	0.492451
DON_LOW_vs_Control	serum	ssc-miR-660	35.7596	0.558744	0.432012	1.29335	0.195889	0.493101
DON_LOW_vs_Control	serum	ssc-miR-141	33.6143	-0.596962	0.47014	-1.26976	0.204172	0.505239
DON_LOW_vs_Control	serum	ssc-miR-186-5p	125.687	0.417436	0.343627	1.2148	0.224444	0.530047
DON_LOW_vs_Control	serum	ssc-miR-194b-5p	13.4711	-0.743576	0.605723	-1.22758	0.219603	0.530047
DON_LOW_vs_Control	serum	ssc-miR-320	2550.87	-0.322821	0.266111	-1.21311	0.225089	0.530047
DON_LOW_vs_Control	serum	ssc-miR-106a	4.645	0.93436	0.818093	1.14212	0.253405	0.578294
DON_LOW_vs_Control	serum	ssc-miR-23a	45.724	-0.411425	0.360301	-1.14189	0.253499	0.578294
DON_LOW_vs_Control	serum	ssc-miR-133b	13.3998	-0.750809	0.668217	-1.1236	0.261183	0.586656
DON_LOW_vs_Control	serum	ssc-miR-148a-5p	81.6894	-0.349059	0.315011	-1.10808	0.267826	0.592463
DON_LOW_vs_Control	serum	ssc-miR-101	17.8451	0.5396	0.523833	1.0301	0.302963	0.59451
DON_LOW_vs_Control	serum	ssc-miR-10383	50.9406	-0.398415	0.390202	-1.02105	0.307231	0.59451
DON_LOW_vs_Control	serum	ssc-miR-130a	16.6115	-0.470149	0.458574	-1.02524	0.305249	0.59451
DON_LOW_vs_Control	serum	ssc-miR-21-5p	4657.18	0.43669	0.415209	1.05174	0.292921	0.59451
DON_LOW_vs_Control	serum	ssc-miR-222	29.5721	-0.429774	0.394961	-1.08814	0.276531	0.59451
DON_LOW_vs_Control	serum	ssc-miR-26a	219.185	-0.325008	0.317927	-1.02227	0.306651	0.59451
DON_LOW_vs_Control	serum	ssc-miR-328	20.837	-0.636972	0.595518	-1.06961	0.284795	0.59451
DON_LOW_vs_Control	serum	ssc-miR-423-3p	904.737	0.336143	0.328804	1.02232	0.306629	0.59451
DON_LOW_vs_Control	serum	ssc-miR-7-3p	4.52321	0.889154	0.874864	1.01633	0.309471	0.59451
DON_LOW_vs_Control	serum	ssc-miR-744	40.5007	0.416698	0.406553	1.02495	0.305385	0.59451
DON_LOW_vs_Control	serum	ssc-miR-144	8.17461	-0.643153	0.64333	-0.999726	0.317443	0.601905
DON_LOW_vs_Control	serum	ssc-miR-191	1055.76	0.213879	0.231901	0.922285	0.35638	0.66707
DON_LOW_vs_Control	serum	ssc-miR-361-5p	33.9806	-0.355188	0.392574	-0.904767	0.365589	0.675645
DON_LOW_vs_Control	serum	ssc-let-7c	1818.85	0.405608	0.487404	0.83218	0.405308	0.696175
DON_LOW_vs_Control	serum	ssc-let-7d-3p	49.5159	-0.290853	0.346345	-0.839778	0.401033	0.696175
DON_LOW_vs_Control	serum	ssc-miR-140-3p	2303.35	0.223925	0.262272	0.853789	0.393222	0.696175
DON_LOW_vs_Control	serum	ssc-miR-19a	27.5363	0.427992	0.507446	0.843425	0.398991	0.696175
DON_LOW_vs_Control	serum	ssc-miR-30e-5p	140.22	0.287457	0.342808	0.838537	0.401729	0.696175
DON_LOW_vs_Control	serum	ssc-miR-7142-3p	47.3841	-0.340379	0.407998	-0.834266	0.404131	0.696175
DON_LOW_vs_Control	serum	ssc-miR-382	4.7579	0.612316	0.766274	0.799082	0.424243	0.720226
DON_LOW_vs_Control	serum	ssc-miR-378	347.401	-0.243493	0.312291	-0.779701	0.435567	0.730952
DON_LOW_vs_Control	serum	ssc-miR-1468	78.337	-0.277684	0.372646	-0.745168	0.45617	0.731877
DON_LOW_vs_Control	serum	ssc-miR-421-3p	9.95589	0.502894	0.66926	0.751418	0.452401	0.731877
DON_LOW_vs_Control	serum	ssc-miR-425-3p	11.0653	0.442846	0.576453	0.768226	0.442353	0.731877
DON_LOW_vs_Control	serum	ssc-miR-7139-5p	27.7943	0.315006	0.421418	0.747491	0.454767	0.731877
DON_LOW_vs_Control	serum	ssc-miR-130b-3p	53.4647	-0.236744	0.33726	-0.701962	0.482703	0.734866
DON_LOW_vs_Control	serum	ssc-miR-152	26.5895	-0.323754	0.455855	-0.710213	0.477572	0.734866
DON_LOW_vs_Control	serum	ssc-miR-181c	15.1214	-0.458095	0.659148	-0.694982	0.487067	0.734866
DON_LOW_vs_Control	serum	ssc-miR-432-5p	7.22823	0.507729	0.722782	0.702464	0.48239	0.734866
DON_LOW_vs_Control	serum	ssc-miR-671-3p	28.7522	-0.335149	0.483535	-0.693122	0.488233	0.734866
DON_LOW_vs_Control	serum	ssc-miR-7134-3p	65.9147	0.235938	0.325762	0.724263	0.468904	0.734866
DON_LOW_vs_Control	serum	ssc-miR-100	14.9444	-0.368881	0.541936	-0.680673	0.496078	0.739056
DON_LOW_vs_Control	serum	ssc-miR-10386	5.61734	-0.60551	0.907273	-0.667395	0.50452	0.744039
DON_LOW_vs_Control	serum	ssc-miR-363	62.0649	0.23179	0.358667	0.646255	0.518114	0.749758
DON_LOW_vs_Control	serum	ssc-miR-365-5p	6.78193	-0.501567	0.777141	-0.6454	0.518668	0.749758
DON_LOW_vs_Control	serum	ssc-miR-28-3p	302.872	-0.209635	0.330982	-0.633372	0.526491	0.753605
DON_LOW_vs_Control	serum	ssc-miR-27b-3p	134.138	-0.169519	0.271669	-0.623989	0.532635	0.754997
DON_LOW_vs_Control	serum	ssc-miR-148b-5p	6.88263	0.479345	0.791646	0.605503	0.544845	0.764878
DON_LOW_vs_Control	serum	ssc-let-7e	34.1022	-0.237987	0.402621	-0.591095	0.554457	0.770959
DON_LOW_vs_Control	serum	ssc-miR-1839-5p	4.73513	-0.565544	0.973632	-0.58086	0.561335	0.773159
DON_LOW_vs_Control	serum	ssc-miR-1271-5p	8.97824	0.354609	0.656843	0.539868	0.589288	0.788154
DON_LOW_vs_Control	serum	ssc-miR-150	37.7767	0.202589	0.377681	0.536403	0.59168	0.788154
DON_LOW_vs_Control	serum	ssc-miR-30a-3p	42.3034	0.208299	0.37449	0.55622	0.57806	0.788154
DON_LOW_vs_Control	serum	ssc-miR-676-3p	4.0234	0.532642	0.998735	0.533317	0.593814	0.788154
DON_LOW_vs_Control	serum	ssc-miR-155-5p	15.6556	0.286744	0.561435	0.510734	0.609537	0.801733
DON_LOW_vs_Control	serum	ssc-miR-99a-5p	7.75652	-0.303116	0.610625	-0.496402	0.619611	0.807707
DON_LOW_vs_Control	serum	ssc-miR-1307	99.0782	0.166236	0.367786	0.451992	0.651275	0.834965
DON_LOW_vs_Control	serum	ssc-miR-149	8.20657	0.352274	0.781021	0.451043	0.651959	0.834965
DON_LOW_vs_Control	serum	ssc-miR-199b-3p	469.295	-0.104795	0.250019	-0.419149	0.675108	0.849704
DON_LOW_vs_Control	serum	ssc-miR-381-3p	36.7004	0.177737	0.416849	0.426383	0.669829	0.849704
DON_LOW_vs_Control	serum	ssc-miR-1306-5p	4.26055	0.326089	0.847522	0.384756	0.700418	0.874026
DON_LOW_vs_Control	serum	ssc-miR-30b-5p	8.82381	0.222998	0.60119	0.370928	0.710691	0.879329
DON_LOW_vs_Control	serum	ssc-miR-574-5p	178.437	0.128589	0.355487	0.361727	0.717556	0.880363
DON_LOW_vs_Control	serum	ssc-let-7a	1944.3	-0.0983792	0.283836	-0.346606	0.728888	0.886813
DON_LOW_vs_Control	serum	ssc-miR-199a-3p	476.144	-0.0827677	0.250171	-0.330845	0.740762	0.891671
DON_LOW_vs_Control	serum	ssc-miR-30c-5p	7.75317	-0.225154	0.692539	-0.325114	0.745095	0.891671
DON_LOW_vs_Control	serum	ssc-miR-182	515.79	-0.141238	0.462847	-0.30515	0.760252	0.902413
DON_LOW_vs_Control	serum	ssc-miR-133a-3p	20.3969	-0.161339	0.584526	-0.276017	0.782535	0.913049
DON_LOW_vs_Control	serum	ssc-miR-221-3p	847.832	-0.0910647	0.338602	-0.268943	0.787973	0.913049
DON_LOW_vs_Control	serum	ssc-miR-29a-3p	9.95815	-0.18244	0.671475	-0.271701	0.785852	0.913049
DON_LOW_vs_Control	serum	ssc-let-7f-5p	810.158	-0.067797	0.300767	-0.225413	0.821658	0.930086
DON_LOW_vs_Control	serum	ssc-miR-125a	7.17498	0.12352	0.77121	0.160164	0.872752	0.930086
DON_LOW_vs_Control	serum	ssc-miR-1842	10.2198	0.0959035	0.534663	0.179372	0.857646	0.930086
DON_LOW_vs_Control	serum	ssc-miR-194a-5p	4.07899	-0.195951	0.979621	-0.200027	0.841459	0.930086
DON_LOW_vs_Control	serum	ssc-miR-206	11.585	0.211055	1.28456	0.164302	0.869494	0.930086
DON_LOW_vs_Control	serum	ssc-miR-26b-5p	132.436	0.0593317	0.312325	0.189968	0.849334	0.930086
DON_LOW_vs_Control	serum	ssc-miR-27a	9.10106	-0.121579	0.540314	-0.225015	0.821968	0.930086
DON_LOW_vs_Control	serum	ssc-miR-425-5p	188.753	0.0515969	0.321822	0.160327	0.872623	0.930086
DON_LOW_vs_Control	serum	ssc-miR-486	59199.9	0.0774979	0.346006	0.223978	0.822774	0.930086
DON_LOW_vs_Control	serum	ssc-miR-769-5p	6.49408	-0.197731	0.912593	-0.216669	0.828466	0.930086
DON_LOW_vs_Control	serum	ssc-miR-9841-3p	19.041	-0.0849896	0.46428	-0.183057	0.854753	0.930086
DON_LOW_vs_Control	serum	ssc-miR-181a	2197.67	0.0409473	0.287148	0.1426	0.886606	0.931255
DON_LOW_vs_Control	serum	ssc-miR-323	6.73338	0.0947322	0.634139	0.149387	0.881248	0.931255
DON_LOW_vs_Control	serum	ssc-miR-22-3p	911.834	-0.0343579	0.286493	-0.119926	0.904542	0.936691
DON_LOW_vs_Control	serum	ssc-miR-28-5p	6.31218	0.0901283	0.75209	0.119837	0.904612	0.936691
DON_LOW_vs_Control	serum	ssc-miR-9843-3p	10.7423	0.0710715	0.64382	0.11039	0.9121	0.937793
DON_LOW_vs_Control	serum	ssc-let-7d-5p	171.302	0.0191389	0.284909	0.0671755	0.946442	0.966297
DON_LOW_vs_Control	serum	ssc-miR-574-3p	157.831	0.018461	0.355728	0.0518963	0.958611	0.971925
DON_LOW_vs_Control	serum	ssc-miR-7-5p	58.9297	0.0100347	0.443772	0.0226123	0.98196	0.988732
DON_LOW_vs_Control	serum	ssc-miR-296-3p	362.13	-0.00375557	0.279605	-0.0134317	0.989283	0.989283

## Sheet: Table S4
Table S4. Sequences of the eight microRNAs significantly affected both the DON_LOW and DON_HIGH group.
MicroRNA ID	MicroRNA sequence
ssc-miR-16	UAGCAGCACGUAAAUAUUGGCG
ssc-miR-128	UCACAGUGAACCGGUCUCUUU
ssc-miR-205	UCCUUCAUUCCACCGGAGUCUG
ssc-miR-451	AAACCGUUACCAUUACUGAGUU
ssc-miR-10b	UACCCUGUAGAACCGAAUUUGU
ssc-miR-99b	CACCCGUAGAACCGACCUUGCG
ssc-miR-192	CUGACCUAUGAAUUGACAGCC
ssc-miR-374a-3p	CUUAUCAGGUUGUAUUGUAAUU

## Sheet: Table S5
Table S5. Enrichment significant values for KEGG functional categories of target genes of four microRNAs (ssc-miR-16, ssc-miR-128, ssc-miR-205, ssc-miR-451).
Enrichment FDR	Genes in list	Total genes	Functional Category	Genes
4.24327e-12	28	161	MicroRNAs in cancer	CDK6 CRK E2F1 E2F3 EGFR ERBB3 DICER1 SIRT1 PDCD4 ITGA5 NOTCH2 PIM1 PIK3R1 PRKCE RAF1 CCND1 BCL2 BMI1 BMPR2 SOS1 ZEB1 EZR RECK CCND2 WNT3A CCNE1 ZEB2 CDC25A
6.77915e-09	36	354	PI3K-Akt signaling pathway	CDK6 GNB5 CHUK COL4A1 CREB1 CSF1 EGFR EIF4B EIF4E ERBB3 FGF2 FGFR1 GSK3B IGF1R ITGA2 ITGA5 KDR LAMC1 MYB PDPK1 PIK3R1 PPP2R1A PPP2R1B PPP2R5C GNG12 RELN RAF1 CCND1 BCL2 SOS1 VEGFC YWHAH CCND2 CCND3 CCNE1 G6PC3
1.1424e-08	22	143	Signaling pathways regulating pluripotency of stem cells	MAPK14 FGF2 FGFR1 GSK3B IGF1R ISL1 JARID2 LIFR SMAD1 SMAD3 SMAD4 SMAD5 ZFHX3 PIK3R1 RIF1 RAF1 BMI1 BMPR2 NANOG AXIN2 WNT3A ACVR2A
6.84589e-08	20	131	FoxO signaling pathway	CHUK MAPK14 EGFR SIRT1 GABARAPL1 IGF1R SMAD3 SMAD4 PDPK1 PIK3R1 PRKAB2 RAF1 CCND1 BCL6 SOS1 TGFBR1 USP7 SETD7 CCND2 G6PC3
1.12699e-07	17	97	Prostate cancer	CHUK CREB1 E2F1 E2F3 EGFR FGFR1 GSK3B IGF1R AR PDPK1 PIK3R1 RAF1 CCND1 BCL2 SOS1 ZEB1 CCNE1
2.05492e-07	21	157	Hippo signaling pathway	YAP1 AMOT GSK3B SMAD1 SMAD3 SMAD4 SMAD7 PPP2R1A PPP2R1B CCND1 SAV1 BMPR2 TGFBR1 YWHAH AXIN2 CCND2 BTRC CCND3 WNT3A LATS1 MOB1B
5.31259e-07	14	72	Non-small cell lung cancer	CDK6 E2F1 E2F3 EGFR KIF5A KIF5B PDPK1 PIK3R1 BAX RAF1 RARB CCND1 RET SOS1
5.31401e-07	18	124	Cell cycle	CDK6 STAG1 CHEK1 E2F1 E2F3 E2F5 GSK3B SMAD3 SMAD4 CCND1 WEE1 YWHAH CDC14B CCND2 CCND3 CCNE1 CDC25A CDC27
5.3187e-07	20	154	MTOR signaling pathway	CHUK EIF4B EIF4E RNF152 GSK3B IGF1R PDPK1 CAB39 ATP6V1B2 ATP6V1C1 PIK3R1 STRADB RAF1 RPS6KA3 CLIP1 SOS1 NPRL3 SEH1L LAMTOR3 WNT3A
6.70841e-07	30	331	Human papillomavirus infection	CDK6 CHUK COL4A1 CREB1 E2F1 EGFR GSK3B RBPJ ITGA2 ITGA5 LAMC1 NOTCH2 ATP6V1B2 ATP6V1C1 PIK3R1 PPP2R1A PPP2R1B PPP2R5C RELN BAX RAF1 CCND1 SOS1 TBP AXIN2 CCND2 CCND3 WNT3A CCNE1 TBPL1
6.70841e-07	40	530	Pathways in cancer	CDK6 GNB5 CHUK COL4A1 CRK E2F1 E2F3 EGFR FGF2 FGFR1 GSK3B IGF1R AR ITGA2 LAMC1 SMAD3 SMAD4 NOTCH2 PIM1 PIK3R1 GNG12 BAX RAF1 RARB CCND1 BCL2 RET SOS1 SP1 TGFBR1 TPM3 VEGFC AXIN2 CUL2 RUNX1 RUNX1T1 CCND2 CCND3 WNT3A CCNE1
6.70841e-07	14	76	Chronic myeloid leukemia	CDK6 CHUK CRK E2F1 E2F3 SMAD3 SMAD4 PIK3R1 BAX RAF1 CCND1 SOS1 TGFBR1 RUNX1
1.52872e-06	22	200	Focal adhesion	COL4A1 CRK EGFR GSK3B IGF1R ITGA2 ITGA5 KDR LAMC1 ARHGAP5 PDPK1 PIK3R1 RELN RAF1 RAP1B CCND1 BCL2 SOS1 VCL VEGFC CCND2 CCND3
2.19883e-06	19	156	Cellular senescence	CDK6 CHEK1 LIN54 MAPK14 E2F1 E2F3 E2F5 SIRT1 ITPR1 SMAD3 PIK3R1 RAF1 CCND1 ZFP36L1 TGFBR1 CCND2 BTRC CCND3 CCNE1
4.51002e-06	18	148	Gastric cancer	E2F1 E2F3 EGFR FGF2 GSK3B SMAD3 SMAD4 PIK3R1 BAX RAF1 RARB CCND1 BCL2 SOS1 TGFBR1 AXIN2 WNT3A CCNE1
6.64349e-06	14	93	TGF-beta signaling pathway	E2F5 BAMBI SMAD1 SMAD3 SMAD4 SMAD5 SMAD7 PPP2R1A PPP2R1B SMURF2 BMPR2 SP1 TGFBR1 ACVR2A
1.75213e-05	17	147	Breast cancer	CDK6 E2F1 E2F3 EGFR FGF2 FGFR1 GSK3B IGF1R NOTCH2 PIK3R1 BAX RAF1 CCND1 SOS1 SP1 AXIN2 WNT3A
2.13196e-05	15	119	Neurotrophin signaling pathway	PRDM4 CRK MAPK14 BEX3 GSK3B ARHGDIA NTRK3 PDPK1 PIK3R1 BAX RAF1 RAP1B BCL2 RPS6KA3 SOS1
2.13196e-05	20	202	Proteoglycans in cancer	MAPK14 EGFR EIF4B ERBB3 FGF2 FGFR1 PDCD4 IGF1R ITGA2 ITGA5 ITPR1 KDR PDPK1 PIK3R1 RAF1 CCND1 SOS1 EZR NANOG WNT3A
2.13196e-05	12	76	Pancreatic cancer	CDK6 CHUK E2F1 E2F3 EGFR SMAD3 SMAD4 PIK3R1 BAX RAF1 CCND1 TGFBR1
2.25979e-05	15	120	AMPK signaling pathway	CREB1 FASN SIRT1 IGF1R RAB14 PDPK1 CAB39 PIK3R1 PPP2R1A PPP2R1B PPP2R5C STRADB PRKAB2 CCND1 G6PC3
2.62082e-05	13	92	Small cell lung cancer	CDK6 CHUK COL4A1 E2F1 E2F3 ITGA2 LAMC1 PIK3R1 BAX RARB CCND1 BCL2 CCNE1
2.83067e-05	12	79	EGFR tyrosine kinase inhibitor resistance	EGFR EIF4E ERBB3 FGF2 GSK3B IGF1R KDR PIK3R1 BAX RAF1 BCL2 SOS1
3.89516e-05	13	96	Endocrine resistance	MAPK14 E2F1 E2F3 EGFR IGF1R NOTCH2 PIK3R1 BAX RAF1 CCND1 BCL2 SOS1 SP1
3.89516e-05	15	127	Oocyte meiosis	CPEB2 MAPK14 CPEB3 IGF1R AR ITPR1 PPP2R1A PPP2R1B PPP2R5C RPS6KA3 YWHAH CPEB4 BTRC CCNE1 CDC27
4.70529e-05	24	294	MAPK signaling pathway	CHUK CRK MAPK14 CSF1 EGFR ELK4 ERBB3 FGF2 FGFR1 MKNK2 HSPA8 IGF1R KDR PPM1A GNG12 TAOK1 RAF1 RAP1B RPS6KA3 SOS1 TGFBR1 VEGFC CACNA2D1 LAMTOR3
5.78828e-05	12	86	Colorectal cancer	EGFR GSK3B SMAD3 SMAD4 PIK3R1 BAX RAF1 CCND1 BCL2 SOS1 TGFBR1 AXIN2
5.78828e-05	11	72	Melanoma	CDK6 E2F1 E2F3 EGFR FGF2 FGFR1 IGF1R PIK3R1 BAX RAF1 CCND1
9.30248e-05	16	155	Cushing syndrome	CDK6 CREB1 E2F1 E2F3 EGFR GSK3B ITPR1 LDLR KMT2A RAP1B RBBP5 CCND1 SP1 AXIN2 WNT3A CCNE1
0.000105608	18	193	Kaposi sarcoma-associated herpesvirus infection	CDK6 GNB5 CHUK CREB1 MAPK14 E2F1 E2F3 FGF2 ATG14 GABARAPL1 GSK3B ITPR1 LYN PIK3R1 GNG12 BAX RAF1 CCND1
0.000222114	16	167	Hepatocellular carcinoma	CDK6 E2F1 E2F3 EGFR GSK3B IGF1R SMAD3 SMAD4 PIK3R1 BAX RAF1 CCND1 SOS1 TGFBR1 AXIN2 WNT3A
0.000242017	12	100	AGE-RAGE signaling pathway in diabetic complications	COL4A1 MAPK14 SMAD3 SMAD4 PIM1 PIK3R1 PRKCE BAX CCND1 BCL2 TGFBR1 VEGFC
0.00026913	10	71	Adherens junction	EGFR FGFR1 IGF1R SMAD3 SMAD4 ACP1 PTPRM TGFBR1 VCL YES1
0.000294354	9	58	Endometrial cancer	EGFR GSK3B PDPK1 PIK3R1 BAX RAF1 CCND1 SOS1 AXIN2
0.000298342	14	137	Insulin signaling pathway	CRK EIF4E FASN MKNK2 GSK3B PDE3B PDPK1 PHKA1 PIK3R1 PRKAB2 PRKAR2A RAF1 SOS1 G6PC3
0.000298342	17	192	Transcriptional misregulation in cancer	ELK4 JMJD1C HOXA11 IGF1R SMAD1 KMT2A AFF1 BAX BCL6 BMI1 BCL11B SP1 ZEB1 WT1 RUNX1 RUNX1T1 CCND2
0.000306889	10	73	P53 signaling pathway	CDK6 CHEK1 BAX CCND1 BCL2 ZMAT3 PPM1D CCND2 CCND3 CCNE1
0.000332758	15	157	Hepatitis C	CDK6 CHUK E2F1 E2F3 EGFR GSK3B LDLR PIK3R1 PPP2R1A PPP2R1B BAX RAF1 CCND1 SOS1 YWHAH
0.000369073	10	75	Glioma	CDK6 E2F1 E2F3 EGFR IGF1R PIK3R1 BAX RAF1 CCND1 SOS1
0.000422634	15	161	Hepatitis B	CHUK CREB1 MAPK14 DDX3X E2F1 E2F3 SMAD3 SMAD4 PIK3R1 BAX RAF1 BCL2 SOS1 TGFBR1 CCNE1
0.000559326	18	224	Human cytomegalovirus infection	CDK6 GNB5 CHUK CREB1 CRK MAPK14 E2F1 E2F3 EGFR GSK3B ITPR1 PIK3R1 GNG12 BAX RAF1 CCND1 SOS1 SP1
0.000563413	19	245	Shigellosis	ACTR2 CHUK CRK MAPK14 EGFR ATG14 GABARAPL1 WIPI2 GSK3B ITGA5 ITPR1 PIK3R1 PRKCE BAX BCL2 UBE2D1 UBE2N VCL BTRC
0.00119425	17	218	Human T-cell leukemia virus 1 infection	CHEK1 CHUK CREB1 E2F1 E2F3 ELK4 SMAD3 SMAD4 PIK3R1 BAX CCND1 TBP TGFBR1 CCND2 CCND3 CCNE1 TBPL1
0.00141525	16	201	Epstein-Barr virus infection	CDK6 CHUK MAPK14 E2F1 E2F3 RBPJ LYN PIK3R1 BAX CCND1 BCL2 USP7 CCND2 CCND3 CCNE1 ENTPD1
0.00154822	16	203	Viral carcinogenesis	CDK6 CHEK1 CREB1 DDX3X RBPJ LYN PIK3R1 BAX CCND1 TBP YWHAH USP7 CCND2 CCND3 CCNE1 TBPL1
0.00244707	5	23	Protein export	SEC61A1 SRPRB SPCS3 SRP72 SRPRA
0.00287944	10	98	Progesterone-mediated oocyte maturation	CPEB2 MAPK14 CPEB3 IGF1R PDE3B PIK3R1 RAF1 RPS6KA3 CPEB4 CDC25A
0.00307624	12	136	Apelin signaling pathway	GNB5 GABARAPL1 ITPR1 SMAD3 SMAD4 PDE3B PRKAB2 PRKCE GNG12 RAF1 CCND1 TGFBR1
0.00350815	8	67	Acute myeloid leukemia	CHUK PIM1 PIK3R1 RAF1 CCND1 SOS1 RUNX1 RUNX1T1
0.00352149	12	139	Ubiquitin mediated proteolysis	UBE2W FBXW7 UBE2Q1 SMURF2 UBE2D1 UBE2N ITCH CUL3 CUL2 BTRC UBE4A CDC27
0.00352149	12	139	Measles	CDK6 CHUK GSK3B HSPA8 RAB9B PIK3R1 BAX CCND1 BCL2 CCND2 CCND3 CCNE1
0.00497841	17	251	Endocytosis	ACTR2 CLTC AP2B1 EGFR RAB11FIP2 HSPA8 IGF1R KIF5A KIF5B LDLR SMAD3 SMURF2 TGFBR1 RAB11FIP1 CAPZA2 ITCH VPS4B
0.00529129	16	231	Ras signaling pathway	GNB5 CHUK CSF1 EGFR FGF2 FGFR1 ABL2 IGF1R KDR PIK3R1 GNG12 RAF1 RAP1B SOS1 VEGFC SHOC2
0.00529129	7	56	Hedgehog signaling pathway	GSK3B CCND1 BCL2 SMURF2 CUL3 CCND2 BTRC
0.00573681	3	8	Riboflavin metabolism	ACP1 ACP2 RFK
0.00573681	13	169	Protein processing in endoplasmic reticulum	DNAJA2 SEC24A HSPA4L TRAM1 SEC61A1 DNAJA1 HSPA8 BAX RAD23B BCL2 UBE2D1 TUSC3 BAG2
0.00577448	11	129	Relaxin signaling pathway	GNB5 COL4A1 CREB1 MAPK14 EGFR PIK3R1 GNG12 RAF1 SOS1 TGFBR1 VEGFC
0.00683956	11	132	Dopaminergic synapse	GNB5 CREB1 MAPK14 GSK3B ITPR1 KIF5A KIF5B PPP2R1A PPP2R1B PPP2R5C GNG12
0.00905525	11	137	Autophagy	ATG14 GABARAPL1 WIPI2 IGF1R ITPR1 PDPK1 PIK3R1 RAF1 BCL2 ATG9A MTMR3
0.00948839	7	63	Lysine degradation	DLD EZH1 ALDH2 KMT2A ASH1L KMT2C SETD7
0.00990115	10	119	Sphingolipid signaling pathway	MAPK14 PDPK1 PIK3R1 PPP2R1A PPP2R1B PPP2R5C PRKCE BAX RAF1 BCL2
0.0121501	8	84	ErbB signaling pathway	CRK EGFR ERBB3 ABL2 GSK3B PIK3R1 RAF1 SOS1
0.0130306	12	166	Wnt signaling pathway	BAMBI GSK3B SMAD3 SMAD4 CCND1 TBL1XR1 AXIN2 ZNRF3 CCND2 BTRC CCND3 WNT3A
0.0148394	12	169	Tight junction	ACTR2 AMOT AMOTL1 PPP2R1A PPP2R1B PRKAB2 PRKCE RAP2C CCND1 EZR TUBA1A RUNX1
0.0159962	7	70	Prolactin signaling pathway	MAPK14 GSK3B PIK3R1 RAF1 CCND1 SOS1 CCND2
0.0245294	5	41	Ferroptosis	ACSL1 ACSL4 SLC39A14 SLC7A11 SLC11A2
0.0245294	5	41	Bladder cancer	E2F1 E2F3 EGFR RAF1 CCND1
0.0258713	7	77	Bacterial invasion of epithelial cells	ACTR2 CLTC CRK CD2AP ITGA5 PIK3R1 VCL
0.02626	8	97	Phosphatidylinositol signaling system	SACM1L ITPR1 OCRL PIK3R1 PI4K2B IPPK SYNJ1 MTMR3
0.0275718	59	1491	Metabolic pathways	ALG3 MGAT4A DLD EXT1 EZH1 ALDH2 ACSL1 ACSL4 FASN ENPP4 SACM1L AHCYL2 SIRT4 SIRT1 NNT PISD KDSR B4GALT1 PSAT1 NDST1 NAT8L KMT2A MTHFR NDUFA4 OCRL PAFAH1B1 PAFAH1B2 ACOX1 PDE3A PDE3B CMPK1 GALNT7 ACP1 ATP6V1B2 ATP6V1C1 ACP2 PI4K2B RFK PPT1 ECHDC1 ASH1L CYP26B1 GPAM KMT2C IPPK UGCG CHAC1 TUSC3 PDHX SETD7 SELENOI PLPP3 ALDH4A1 SYNJ1 MTMR3 G6PC3 B4GALT6 B4GALT5 ENTPD1
0.0277424	6	60	Long-term depression	IGF1R ITPR1 LYN PPP2R1A PPP2R1B RAF1
0.0281861	11	164	RNA transport	NUP50 EIF4B EIF4E EIF4G1 EIF5 CASC3 KPNB1 SEH1L EIF3A EIF2S2 EIF5B
0.0281861	13	210	Rap1 signaling pathway	CRK MAPK14 CSF1 EGFR FGF2 FGFR1 IGF1R KDR PIK3R1 SIPA1L2 RAF1 RAP1B VEGFC
0.0281861	10	142	Spinocerebellar ataxia	ATG14 WIPI2 RBPJ ITPR1 PIK3R1 RELN SP1 SPTBN2 TBP TBPL1
0.0281861	13	210	Human immunodeficiency virus 1 infection	GNB5 CHEK1 CHUK CRK MAPK14 ITPR1 PIK3R1 GNG12 BAX RAF1 BCL2 WEE1 BTRC
0.0320185	4	29	Hippo signaling pathway	YAP1 SAV1 LATS1 MOB1B
0.0349701	13	217	Regulation of actin cytoskeleton	ACTR2 CRK EGFR FGF2 FGFR1 ITGA2 ITGA5 PIK3R1 GNG12 RAF1 SOS1 VCL EZR
0.0409877	8	107	Glucagon signaling pathway	CREB1 SIK1 SIRT1 ITPR1 PDE3B PHKA1 PRKAB2 G6PC3
0.0426491	8	108	Insulin resistance	CREB1 GSK3B PDPK1 PIK3R1 PRKAB2 PRKCE RPS6KA3 G6PC3
0.0439587	6	68	Fc epsilon RI signaling pathway	MAPK14 LYN PDPK1 PIK3R1 RAF1 SOS1
0.0439587	6	68	Renal cell carcinoma	CRK PIK3R1 RAF1 RAP1B SOS1 CUL2
0.045424	3	18	Fatty acid biosynthesis	ACSL1 ACSL4 FASN
0.045424	7	89	Longevity regulating pathway	CREB1 EIF4E SIRT1 IGF1R PIK3R1 PRKAB2 BAX
0.0478589	6	70	Epithelial cell signaling in Helicobacter pylori infection	CHUK MAPK14 EGFR LYN ATP6V1B2 ATP6V1C1
0.0478589	6	70	Central carbon metabolism in cancer	EGFR FGFR1 NTRK3 PIK3R1 RAF1 RET
0.0488376	16	306	Huntington disease	CLTC CREB1 AP2B1 ATG14 WIPI2 ITPR1 KCNJ10 KIF5A KIF5B NDUFA4 BAX SP1 TBP TUBA1A DCTN5 TBPL1

## Sheet: Table S6
Table S6. Target genes sets belonging to GO high-level groups, based on GO biological function categories.
N	High level GO category	Genes
199	Regulation of biological quality	GSK3B VCL PDK4 SLC12A2 RIF1 DMXL2 SLC39A14 DMPK CDC37L1 SLC6A4 FBXW7 SLC11A2 BAG2 SLC39A7 TMEM30A PLSCR4 STXBP3 ATP8A1 RAP1B TEP1 ATP13A3 ABHD17C UNC13C ACTR2 IGF1R CNNM2 ITPR1 ACOX1 USP7 LRRK2 YRDC WNK3 SLC39A10 SLC9A6 CAPZA2 SREBF2 LYN ISL1 SMAD7 ATG14 ENPP4 CYP26B1 PTPN3 BAX SIRT1 E2F1 KCNN4 CPEB3 RTN4 ACVR2A GGA3 AMOT KDR YWHAH LATS1 RIDA HNRNPA1 FGF2 TMBIM6 PDPK1 PIK3R1 HMBOX1 TMEM123 PTPRD …
198	Response to stress	VCL MAP3K9 BAX NPRL3 TRIM35 RAD51C HSPA8 TMEM109 UBE4A SLC11A2 EYA4 BCL6 ATG14 STK33 ANKRD17 RNF138 FGF2 GABARAPL1 IGF1R MINK1 SIK1 MMS22L VEGFC TAOK1 SPRED1 BCL2 YES1 RNF152 UBE2N HSPA1B LYN SRPK1 CAB39 ENPP4 PDK4 CUL3 PPP2R5C RIF1 CDC14B GSK3B CYLD DNAJA1 SIRT1 CDK6 PLEKHA1 FBXW7 CCND1 MAPK14 RBBP5 RAD23B PSPC1 CBFA2T3 SERINC3 USP15 KAT7 HMGA1 CPEB2 YAP1 ACTR2 TMBIM6 GATA6 SETD7 PIK3R1 EGFR CHE…
194	Regulation of response to stimulus	TSPAN6 PPM1A LITAF MAP3K9 GSK3B CYLD SEH1L NPRL3 SHOC2 SMURF2 LAMTOR3 EYA4 BCL6 PRKAR2A CAAP1 FGF2 IGF1R NTRK3 VEGFC PDE3B RNF111 SKI SPRED1 BCL2 PTEN PDE3A AKIRIN1 ZNRF3 AMER1 PDCD1 LRRK2 SLC39A10 SMURF1 LYN SMAD7 BTRC ENPP4 ERBB3 FGFR1 RIF1 DNAJA1 BAX BAMBI SIRT1 CARD10 SALL1 KCNN4 CDK6 TGFBR1 PLEKHA1 FBXW7 MAPK14 PSPC1 ACVR2A CNOT1 KDR RAF1 ANKRD17 NOTCH2 USP15 KAT7 YAP1 ACTR2 TMBIM6 PDPK1 GAT…
183	Cellular localization	GSK3B TCP1 SREBF2 PAFAH1B1 CCDC88C KIF1B SEC61A1 ZC3H11A TRAM1 PICALM TNPO1 SEH1L NUP50 VTI1B KPNA3 TMEM87A SNX16 RIC1 KPNB1 SLC6A4 C17ORF75 PEX12 HSPA8 SLC11A2 SEC24A LMAN2L DNAJC27 STXBP3 RAB14 RAB9B TM9SF2 RAP1B SPCS3 XPO7 XPO4 NAPG GCC2 UNC13C SRPRB ITPR1 SAV1 KIF5A WIPI2 TOMM40L SYNJ1 ZNF385A ARL5B TUB MYO5B KIF5B TMCC1 TMEM167A SRP72 SRPRA VPS33B LRRK2 IPO4 MYO5A ATG9A TRAF3IP1 IPO7 NEURL1B…
180	Regulation of signaling	GSK3B TSPAN6 PPM1A LITAF MAP3K9 CYLD SEH1L NPRL3 SHOC2 SMURF2 LAMTOR3 EYA4 PRKAR2A CAAP1 RAP1B FGF2 IGF1R NTRK3 PDE3B RNF111 SKI SPRED1 BCL2 PTEN PDE3A ZNRF3 AMER1 LRRK2 SLC39A10 SMURF1 LYN ISL1 SMAD7 BTRC ERBB3 ACSL4 FGFR1 DNAJA1 BAX BAMBI SIRT1 CARD10 SALL1 KCNN4 TGFBR1 FBXW7 ACVR2A CNOT1 KDR RAF1 ANKRD17 NOTCH2 USP15 YAP1 TMBIM6 PDPK1 SMAD4 EGFR ITPR1 WNT3A EPHB1 RAB11FIP1 CDC42SE2 TAOK1 PAQR3…
170	Regulation of multicellular organismal process	GSK3B SUCO DMPK SOX6 BCL6 KDR LATS1 SOX5 FGF2 NTRK3 ZFHX3 VEGFC SPRED1 PDE3A CSF1 LRRK2 LYN SMAD7 ENPP4 VCL FGFR1 SIRT1 CDK6 SMURF2 MMD MAPK14 RTN4 AKT3 ACVR2A AMOT ANKRD17 USP15 KAT7 PIM1 YAP1 GATA6 PDCD4 PTPRD WNT3A RAB11FIP1 SKI PAQR3 SMAD3 ZFP36L1 SMURF1 BMPR2 DDX3X CYP26B1 PDK4 HOXA11 JARID2 ISL1 HMGB3 PITHD1 ERBB3 RARB RFX3 RIF1 BAX EZR E2F1 MIB1 TGFBR1 SLC6A4 FBXW7 CCND1 CUX2 TMEM30A SMAD5…
165	Macromolecule localization	TCP1 SREBF2 AKAP11 SEC61A1 ZC3H11A TRAM1 TNPO1 SEH1L NUP50 VTI1B KPNA3 SNX16 RIC1 KPNB1 PEX12 HSPA8 TMEM30A PLSCR4 DNAJC27 STXBP3 RAB14 ATP8A1 TM9SF2 SPCS3 XPO7 XPO4 NAPG GCC2 SRPRB SIDT2 SAV1 KIF5A WIPI2 TOMM40L ZNF385A ABCA1 ARL5B TUB KIF5B TMEM167A SRP72 SRPRA VPS33B LRRK2 IPO4 ATG9A TRAF3IP1 IPO7 NEURL1B ISL1 HNRNPA1 ACSL4 PICALM STRADB GSK3B YTHDC1 DNAJA1 SMAD7 PLEKHA1 C17ORF75 MMD E2F3 RTN4…
154	Regulation of developmental process	FGFR1 GSK3B SOX6 BCL6 KDR LATS1 SOX5 NTRK3 ZFHX3 VEGFC RUNX1 SPRED1 PDE3A AKIRIN1 CSF1 LRRK2 SMAD7 VCL SIRT1 CDK6 SMURF2 MMD RTN4 ACVR2A AMOT KAT7 PIM1 YAP1 FGF2 GATA6 PDCD4 PTPRD WNT3A SKI PAQR3 SMAD3 ZFP36L1 SMURF1 CYP26B1 HOXA11 JARID2 ISL1 HMGB3 PITHD1 ERBB3 RARB RFX3 RIF1 BAX EZR SUCO E2F1 MIB1 DMPK TGFBR1 SLC6A4 FBXW7 CCND1 CUX2 MAPK14 TMEM30A SMAD5 EIF4G1 SOS1 AKT3 CREB1 MYB RAB14 GPAM REC…
153	Regulation of molecular function	PDK4 MAP3K9 PAFAH1B1 ERBB3 GNB5 FGFR1 CYLD CCNE1 CCND1 CCND3 SIPA1L2 CCND2 CAAP1 RECK ATG14 KDR EPHB2 FGF2 IGF1R NTRK3 MINK1 PIK3R1 EGFR EPHB1 TAOK1 ARHGAP12 RET SPRED1 RALGAPB WNK3 PPP1R11 CHUK CAB39 LRRK2 PTPN3 STRADB GSK3B BAX SIRT4 SIRT1 CARD10 E2F1 SMAD7 TGFBR1 RIC1 RAB11FIP2 MMD FBXW7 SLC11A2 BAG2 PRKAR2A EIF4G1 OCRL YWHAH LATS1 RAF1 PIM1 TMBIM6 PDPK1 ABL2 OSR1 HMBOX1 ARID5B WNT3A SKI PLPP3…
147	Anatomical structure morphogenesis	PAFAH1B1 ISL1 FRYL SMAD7 SMAD5 RECK AMOT KDR EPHB2 NOTCH2 LAMC1 MYPN FGF2 MINK1 SMAD4 VEGFC EPHB1 KIF5A TAOK1 AMOTL1 SPRED1 SMAD3 LUZP1 SMAD1 KIF5B CSRP2 SOX11 LRRK2 CCDC88C SIRT1 NANOG RTN4 PIM1 GATA6 WNT3A PTPRM SLC9A6 SMURF1 TRAF3IP1 CYP26B1 HOXA11 TBPL1 VCL CUL3 NDST1 PICALM RARB DCX STRADB B4GALT1 BAX DLD EZR MIB1 NPRL3 TGFBR1 PLEKHA1 SLC6A4 FBXW7 SLC11A2 CUX2 MAPK14 BCL6 SOS1 ASH1L AKT3 CRE…
144	Regulation of localization	GSK3B TCP1 SREBF2 RAP2C AMOT RAP1B GCC2 FGF2 VEGFC ITPR1 AMOTL1 AKIRIN1 KCNJ10 RAP2B LRRK2 WNK3 LYN ISL1 CAB39 ERBB3 ACSL4 GNB5 PTPN3 PICALM FGFR1 DNAJA1 SIRT1 VTI1B TGFBR1 SMURF2 MMD TMEM30A RTN4 AKT3 RAB14 KDR YWHAH SARAF KAT7 TMBIM6 NTRK3 PDPK1 OSR1 PIK3R1 EGFR CACNA2D1 WNT3A RAB11FIP1 CREBRF RET TUB CRK AR KIF5B BCL2 GLRX CSF1 YRDC BMPR2 AP2B1 VCL RFX3 BAX SIRT4 EZR PPM1A MIB1 KCNN4 DMPK CCNE…
143	Catabolic process	SREBF2 CDC27 LYPLA2 UBE2D1 ITCH ECHDC1 MTMR3 TNRC6B DICER1 N4BP1 NPRL3 BFAR UBE2W CUL2 SMURF2 FBXW7 HSPA8 UBE4A RAD23B OCRL CNOT1 CLPP ATG14 CHAC1 PPT1 RIDA ABHD17C RNF144B ENTPD1 GABARAPL1 ABHD2 UBR3 RNF217 RMND5A RNF111 WIPI2 SYNJ1 ACOX1 RNF149 ARIH1 DCP2 LSM1 RNF152 ZNRF3 LRRK2 PNRC2 ENTPD7 SMURF1 ATG9A HSPA1B GSK3B ENPP4 CYP26B1 CUL3 SIRT1 DESI1 E2F1 SMAD7 MIB1 CPEB3 RBBP6 YWHAH CBFA2T3 AGO4 …
136	Cellular component biogenesis	EIF4B TAF11 DCX CDC14B RPLP0 SRPK1 EIF5 NPRL3 EIF3A RAD51C MDN1 RAB14 ATL2 EIF2S2 ATG14 CLIP1 UNC13C ACTR2 ARL3 GABARAPL1 FBLN5 CLTC BDP1 MMS19 WIPI2 TPPP3 TMEM126A ZNF622 AKIRIN1 CSRP2 HIGD1A RPL14 LRRK2 CAPZA2 ATG9A TRAF3IP1 HSPA1B ARL2 HAUS3 PICALM GSK3B YTHDC1 BAX EZR SIRT1 PPM1A DICER1 TBP RTN4 KMT2A CNOT1 KDR LATS1 RAF1 RTN3 AGO4 LAMC1 HMGA1 YAP1 SMAD4 PTPRD WNT3A WDCP SMAD3 PDCD6IP SMAD1 I…
132	Immune system process	PAG1 TRIM35 TNFSF8 BCL6 PRRC2C KDR ANKRD17 VEGFC RUNX1 AKIRIN1 YES1 CSF1 PDCD1 SLC39A10 LYN SRPK1 CYLD BAX SIRT1 MKNK2 KCNN4 CDK6 PLEKHA1 PSPC1 ACVR2A CBFA2T3 SERINC3 USP15 KAT7 GATA6 BCL2 ZFP36L1 CYP26B1 JARID2 HMGB3 PITHD1 SEC61A1 PICALM ITCH RIF1 B4GALT1 SMAD7 TGFBR1 FBXW7 SLC11A2 MAPK14 CCND3 SMAD5 SOS1 STXBP3 CREB1 PPP6C GPAM BCL11B LDLR RAF1 NOTCH2 PIM1 ACTR2 TMBIM6 PDPK1 PIK3R1 SLC7A11 PTP…
118	Response to external stimulus	NPRL3 TRIM35 BCL6 ATG14 ANKRD17 EPHB2 NOTCH2 MYPN GABARAPL1 SIK1 VEGFC EPHB1 KIF5A KIF5B AKIRIN1 YES1 RNF152 LYN SRPK1 ENPP4 PDK4 FGFR1 CYLD BAX MAPK14 PSPC1 KDR SERINC3 USP15 FGF2 NTRK3 GATA6 WIPI2 FOXK1 ABCA1 CRK BCL2 PTPRM CSF1 DDX3X CYP26B1 ISL1 HMGB3 SEC61A1 ACSL4 ITCH SEH1L CCDC80 SIRT1 TNFSF8 SLC6A4 USP46 CCND1 NNT PLSCR4 STXBP3 ASH1L CREB1 RAB14 PPP6C GPAM AMOT BCL11B LDLR RAF1 ACTR2 ARHG…
111	Cell population proliferation	ERBB3 LIFR BCL6 FGF2 EGFR VEGFC BTG2 PTEN AKIRIN1 YES1 WT1 LYN FGFR1 PPP2R5C AKT3 KDR CBFA2T3 RAF1 NOTCH2 KAT7 PIM1 YAP1 NTRK3 GATA6 CASK DDAH1 SKI AR BCL2 CSF1 JARID2 ISL1 NDST1 RARB B4GALT1 BAX E2F1 SMAD7 CDK6 TGFBR1 SLC6A4 CCND1 MAPK14 E2F3 CCND3 SOS1 CREB1 MYB GPAM ACVR2A EIF2S2 BCL11B RAP1B RIDA SMAD4 OSR1 CHEK1 SIDT2 DIXDC1 SLC7A11 SAV1 WNT3A EPHB1 ITGA2 E2F7 BTRC SMAD3 RBPJ AXIN2 SMAD1 SOX…
105	Response to endogenous stimulus	GNB5 RARB GSK3B BAMBI SMAD7 TGFBR1 SMURF2 LAMTOR3 SMAD5 RAP1B FGF2 ABHD2 NTRK3 SMAD4 PIK3R1 RNF111 SKI ZYX TMEM100 SMAD3 AR SMAD1 LRRK2 SMURF1 BMPR2 FGFR1 SIRT1 PPM1A CPEB3 CCND1 SOX6 RBBP5 ACVR2A USP9X CNOT1 YWHAH SOX5 USP15 CPEB2 YAP1 ZFHX3 PDPK1 PDCD4 PDE3A WT1 ZFP36L1 PDK4 ISL1 KIF1B NDST1 DNAJA1 E2F1 SLC39A14 SLC6A4 CCND3 CPEB4 STXBP3 CREB1 RAB14 LATS1 NOTCH2 CAB39 ACTR2 GATA6 EGFR UGCG EIF4…
98	Interspecies interaction between organisms	TRIM35 ANKRD17 YES1 LYN SRPK1 CSDE1 TAF11 CYLD BAX CCNK EIF3A MAPK14 PSPC1 SERINC3 USP15 GATA6 ABCA1 PDCD6IP BCL2 SP1 DDX3X HMGB3 SEC61A1 SPEN TRAM1 ITCH TNPO1 SEH1L CCDC80 SIRT1 E2F1 KPNA3 TNFSF8 CUL2 KPNB1 FBXW7 HSPA8 TBP PLSCR4 EIF4G1 STXBP3 CREB1 RAB14 PPP6C VPS4B YIPF4 GPAM TCP1 KDR LDLR RTN3 NOTCH2 HNRNPA1 ACTR2 IGF1R NTRK3 PIK3R1 EGFR PDCD4 EIF4E SH3RF1 ADAMTS5 MOV10 WIPI2 ZYX ITGA5 ASGR2 …
94	Locomotion	RAP2C USP9X AMOT KDR EPHB2 NOTCH2 LAMC1 MYPN FGF2 VEGFC EPHB1 KIF5A AMOTL1 KIF5B PTEN AKIRIN1 RAP2B RELN DCX FGFR1 BAMBI SIRT1 AVL9 TGFBR1 SMURF2 RTN4 AKT3 NTRK3 RET CRK PTPRM CSF1 BMPR2 ISL1 VCL RFX3 DNAJA1 B4GALT1 BAX FBXW7 ASH1L CREB1 ATP8A1 BCL11B ABHD2 PDPK1 ARHGDIA SMAD4 PIK3R1 DOCK5 ARID5B DIXDC1 WNT3A ITGA5 ITGA2 SPRED1 SMAD3 PRKCE BCL2 CFAP65 EXT1 NR2F2 CD2AP LRIG2 LYN PAFAH1B1 CUL3 SLC1…
88	Cell cycle process	CDC27 PAFAH1B1 NCAPD2 CDK17 CDC14B E2F1 CCNE1 RAD51C NCAPG CCND1 CHORDC1 CCND3 STAG1 CCND2 NAA50 STK33 LATS1 CDC25A HSPA1B HAUS3 PPP2R5C SIRT1 E2F3 NEK2 NOTCH2 GATA6 SDE2 CHEK1 E2F7 PDCD6IP PTEN CYP26B1 KIF1B KIF3B RIDA AGO4 ACTR2 ZFHX3 CTDSPL AXIN2 PPM1D BCL2 PDE3A ZFP36L1 CUL3 SEH1L EZR KPNB1 FBXW7 EIF4G1 VPS4B ANKRD17 ARL3 CLTC EGFR EIF4E CACUL1 TBRG1 LSM11 SON TAOK1 SMAD3 PRKCE FAM122A ARL2 D…
82	Cell motility	RAP2C USP9X AMOT KDR LAMC1 FGF2 VEGFC AMOTL1 PTEN AKIRIN1 RAP2B RELN DCX FGFR1 BAMBI SIRT1 AVL9 TGFBR1 SMURF2 RTN4 AKT3 NTRK3 EPHB1 RET CRK CSF1 BMPR2 ISL1 VCL RFX3 DNAJA1 B4GALT1 BAX FBXW7 ASH1L ATP8A1 ABHD2 PDPK1 ARHGDIA PIK3R1 DOCK5 ARID5B DIXDC1 ITGA5 ITGA2 SPRED1 SMAD3 PRKCE BCL2 CFAP65 EXT1 NR2F2 CD2AP LRIG2 LYN PAFAH1B1 CUL3 SLC12A2 CARD10 GCNT2 RECK RREB1 BCL11B IGF1R MINK1 EGFR NUS1 PLPP…
82	Localization of cell	RAP2C USP9X AMOT KDR LAMC1 FGF2 VEGFC AMOTL1 PTEN AKIRIN1 RAP2B RELN DCX FGFR1 BAMBI SIRT1 AVL9 TGFBR1 SMURF2 RTN4 AKT3 NTRK3 EPHB1 RET CRK CSF1 BMPR2 ISL1 VCL RFX3 DNAJA1 B4GALT1 BAX FBXW7 ASH1L ATP8A1 ABHD2 PDPK1 ARHGDIA PIK3R1 DOCK5 ARID5B DIXDC1 ITGA5 ITGA2 SPRED1 SMAD3 PRKCE BCL2 CFAP65 EXT1 NR2F2 CD2AP LRIG2 LYN PAFAH1B1 CUL3 SLC12A2 CARD10 GCNT2 RECK RREB1 BCL11B IGF1R MINK1 EGFR NUS1 PLPP…
78	Reproduction	PAFAH1B1 NCAPD2 DDX3Y RAD51C STK35 ABHD2 CDC25A AR PDE3A PDIK1L DDX3X SMURF2 WT1 CYP26B1 HOXA11 TBPL1 PITHD1 ACSL4 AFF4 DNAJA1 B4GALT1 BAX DLD SIRT1 E2F1 KATNAL1 CCNE1 TGFBR1 PLEKHA1 SLC6A4 CCND1 MAPK14 TBP SMAD5 BCL6 PRKAR2A SOS1 ASH1L NEK2 RAD23B TCP1 PAIP2 ACVR2A RECK EIF2S2 NOTCH2 PHC2 AGO4 ACTR2 SMAD4 OSR1 EGFR ARID5B TPPP3 UBE2Q1 ACOX1 ITGA5 ITGA2 E2F7 PAFAH1B2 RBPJ SMAD1 BCL2 PTEN ZNF449 C…
78	Reproductive process	PAFAH1B1 NCAPD2 DDX3Y RAD51C STK35 ABHD2 CDC25A AR PDE3A PDIK1L DDX3X SMURF2 WT1 CYP26B1 HOXA11 TBPL1 PITHD1 ACSL4 AFF4 DNAJA1 B4GALT1 BAX DLD SIRT1 E2F1 KATNAL1 CCNE1 TGFBR1 PLEKHA1 SLC6A4 CCND1 MAPK14 TBP SMAD5 BCL6 PRKAR2A SOS1 ASH1L NEK2 RAD23B TCP1 PAIP2 ACVR2A RECK EIF2S2 NOTCH2 PHC2 AGO4 ACTR2 SMAD4 OSR1 EGFR ARID5B TPPP3 UBE2Q1 ACOX1 ITGA5 ITGA2 E2F7 PAFAH1B2 RBPJ SMAD1 BCL2 PTEN ZNF449 C…
75	Immune response	TRIM35 BCL6 ANKRD17 YES1 PDCD1 SLC39A10 LYN SRPK1 CYLD BAX SIRT1 KCNN4 PLEKHA1 PSPC1 SERINC3 GATA6 HMGB3 SEC61A1 PAG1 ITCH RIF1 SMAD7 TNFSF8 STXBP3 PPP6C NOTCH2 ACTR2 PDPK1 PTPRD ZYX SMAD3 CRK RBPJ KIF5B OSCAR PRKCE EXT1 CSF1 ENTPD7 IPO7 DDX3X EZR MYB IGF1R BCL2 UBE2N RTN4 ENPP4 VCL SLC2A3 DPP8 B4GALT1 KPNB1 LAMTOR3 HSPA8 MAPK14 TMEM30A SOS1 RAB14 RAB9B RAP2C ATP8A1 RAP1B RAF1 CAB39 PIK3R1 LPCAT1…
74	System process	DMPK TPM3 PTCHD1 AMOT DDAH1 RAB11FIP1 JARID2 ISL1 AKAP11 PICALM ABCC6 EZR SMAD7 KCNN4 SLC6A4 SLC11A2 CUX2 EYA4 SMAD5 CREB1 PAIP2 ATP8A1 PNKD LDLR PPT1 EPHB2 YAP1 ACTR2 GATA6 SMAD4 EGFR UGCG VEGFC SLC7A11 EPHB1 BTG2 ITGA5 ZNF385A ITGA2 TMEM100 TUB SMAD3 AR BCL2 PTEN KCNJ10 EXT1 NR2F2 LRRK2 RELN LRIG2 BMPR2 CHUK SLC2A3 PAFAH1B1 TUSC3 DOCK5 CACNA2D1 SYNJ1 PDE3A DICER1 CPEB3 UBR3 SLC12A2 GSK3B SLC6A1…
71	Regulation of immune system process	PAG1 BCL6 VEGFC AKIRIN1 CSF1 PDCD1 SLC39A10 LYN BAX SIRT1 KCNN4 CDK6 PLEKHA1 PSPC1 ACVR2A ANKRD17 USP15 KAT7 GATA6 ZFP36L1 CYP26B1 HMGB3 PITHD1 RIF1 SMAD7 FBXW7 MAPK14 SOS1 CREB1 GPAM LDLR NOTCH2 PIM1 TMBIM6 PDPK1 PIK3R1 SLC7A11 PTPRD WNT3A ITGA2 SMAD3 CRK OSCAR LRRK2 ENTPD7 TSPAN6 ITCH EZR MYB RUNX1 BCL2 SOX11 UBE2N TRAF3IP1 HSPA1B RTN4 SH3RF1 KMT2C TNRC6B TNFSF8 RBBP5 KMT2A RAF1 AGO4 YAP1 ACTR2…
69	Anatomical structure formation involved in morphogenesis	RECK AMOT KDR VEGFC AMOTL1 SPRED1 LUZP1 CSRP2 SIRT1 NANOG RTN4 PIM1 FGF2 GATA6 WNT3A EPHB1 HOXA11 ISL1 TBPL1 CUL3 DCX B4GALT1 MIB1 TGFBR1 FBXW7 MAPK14 BCL6 AKT3 CNOT1 LATS1 EPHB2 NOTCH2 YAP1 SMAD4 OSR1 PDE3B DDAH1 NUS1 ITGA5 ZNF385A NAA15 RET E2F7 TMEM100 SMAD3 RBPJ AXIN2 AR SMAD1 PTEN SOX11 EXT1 COL4A1 RELN BMPR2 ITGA2 PAFAH1B1 CARD10 DICER1 MYPN PDPK1 PTPRM MTHFR SP1 SLC12A2 SALL1 SKI RUNX1 WT1
67	Response to abiotic stimulus	TMEM109 SLC11A2 VEGFC CAB39 FBXW7 CCND1 CBFA2T3 CPEB2 YAP1 TMBIM6 GATA6 SDE2 EGFR ITPR1 DDAH1 CDC25A RBPJ HSPA1B DDX3X SLC12A2 DNAJA2 DNAJA1 BAX SIRT4 SIRT1 E2F1 NFAT5 N4BP1 SLC6A4 CHORDC1 MAPK14 CREB1 MYB RAF1 PDPK1 ARHGDIA PIK3R1 CHEK1 SLC7A11 EPHB1 BTG2 ITGA2 PRKCE BCL2 PTEN MTHFR EXT1 ZFP36L1 TSC22D2 LYN SMAD4 SMAD3 WNK3 CPEB4 RTN4 MAP7 SIK1 GSK3B SEH1L NUP50 CUL2 HSPA8 BAG2 DNAJB4 FNTA PPM1D…
67	Growth	LATS1 AKIRIN1 ACSL4 TGFBR1 BCL6 RTN4 NOTCH2 PIM1 FGF2 SMAD4 EGFR SMAD3 CRK BCL2 SERTAD2 WT1 SLC9A6 SMURF1 BMPR2 DDX3X HOXA11 JARID2 VCL RARB DCX EZR SMAD7 PLEKHA1 SLC6A4 MAPK14 SOS1 CREB1 GPAM EPC1 RBBP6 YAP1 FBLN5 GATA6 CHEK1 ARID5B CRIM1 SAV1 WNT3A RBPJ AR SMAD1 PTEN ZMAT3 RAPH1 SPTBN2 PLAG1 EXT1 CSF1 ZFP36L1 PAFAH1B1 SIRT1 EIF4G1 USP9X PPT1 FAM122A HSPA1B GSK3B SALL1 RUNX1 ITCH PPP2R1A RPS6KA3
63	Cell adhesion	VCL PAG1 LAMC1 MYPN PTPRD LYN PDE3B ZYX ERBB3 SMAD7 CDK6 RTN4 KDR EPHB1 ITGA5 PLPP3 RET PTPRM RAP2B VEZT B4GALT1 CCDC80 MAPK14 BCL6 GPAM FBLN5 PDPK1 ABL2 PIK3R1 SLC7A11 WNT3A ITGA2 SMAD3 CRK PRKCE BCL2 EXT1 CSF1 ZFP36L1 RELN CD2AP EZR GSK3B NFAT5 GCNT2 STXBP3 MYB RREB1 MINK1 EGFR CASK DOCK5 PTEN ZFHX3 RUNX1 ARL2 PPP2R1A ENTPD1 ARHGAP5 TIMM10B ARHGDIA YES1 PDCD1
63	Biological adhesion	VCL PAG1 LAMC1 MYPN PTPRD LYN PDE3B ZYX ERBB3 SMAD7 CDK6 RTN4 KDR EPHB1 ITGA5 PLPP3 RET PTPRM RAP2B VEZT B4GALT1 CCDC80 MAPK14 BCL6 GPAM FBLN5 PDPK1 ABL2 PIK3R1 SLC7A11 WNT3A ITGA2 SMAD3 CRK PRKCE BCL2 EXT1 CSF1 ZFP36L1 RELN CD2AP EZR GSK3B NFAT5 GCNT2 STXBP3 MYB RREB1 MINK1 EGFR CASK DOCK5 PTEN ZFHX3 RUNX1 ARL2 PPP2R1A ENTPD1 ARHGAP5 TIMM10B ARHGDIA YES1 PDCD1
60	Leukocyte activation	PAG1 TNFSF8 LYN BCL2 CYP26B1 HMGB3 RIF1 BAX SMAD7 CCND3 BCL6 SOS1 GPAM BCL11B LDLR NOTCH2 KAT7 PDPK1 PIK3R1 WNT3A EPHB1 SMAD3 RBPJ PRKCE PURA ZFP36L1 LRRK2 SLC39A10 ENTPD7 STXBP3 MYB SOX11 SH3RF1 RUNX1 CSF1 ENPP4 VCL SLC2A3 B4GALT1 KPNB1 LAMTOR3 HSPA8 MAPK14 TMEM30A RAB14 RAB9B RAP2C ATP8A1 RAP1B CAB39 ACTR2 LPCAT1 PAFAH1B2 OSCAR YES1 RAP2B C6ORF120 PDCD1 HSPA1B DDX3X
60	Multi-organism process	PAFAH1B1 DDX3Y ABHD2 PDE3A DDX3X SMURF2 CYP26B1 HOXA11 TBPL1 PITHD1 ACSL4 AFF4 DNAJA1 B4GALT1 BAX DLD SIRT1 E2F1 KPNA3 KATNAL1 TGFBR1 PLEKHA1 RAD51C SLC6A4 TBP SMAD5 BCL6 PRKAR2A SOS1 ASH1L RAD23B TCP1 PAIP2 ACVR2A RECK EIF2S2 PHC2 AGO4 SMAD4 TPPP3 UBE2Q1 ACOX1 ITGA5 ITGA2 PAFAH1B2 AR SMAD1 BCL2 PTEN ZNF449 CFAP65 NR2F2 LRRK2 BMPR2 WT1 SEH1L NUP50 SRPK1 KPNB1 USP9X
57	Immune system development	TNFSF8 PRRC2C KDR RUNX1 CSF1 LYN MKNK2 CDK6 ACVR2A CBFA2T3 KAT7 ZFP36L1 CYP26B1 JARID2 HMGB3 PITHD1 PICALM RIF1 BAX SIRT1 SMAD7 TGFBR1 FBXW7 SLC11A2 MAPK14 SMAD5 BCL6 SOS1 CREB1 BCL11B RAF1 NOTCH2 PIM1 PIK3R1 WNT3A ZNF385A RET SMAD3 RBPJ FASN OSCAR BCL2 EXT1 ENTPD7 BMI1 PAFAH1B1 MYB HSPA1B SH3RF1 KMT2C ITCH TNRC6B RBBP5 KMT2A AGO4 YAP1 MOV10
56	Developmental process involved in reproduction	PAFAH1B1 ABHD2 AR PDE3A WT1 CYP26B1 HOXA11 TBPL1 PITHD1 AFF4 DNAJA1 B4GALT1 BAX DLD SIRT1 E2F1 KATNAL1 TGFBR1 PLEKHA1 RAD51C CCND1 MAPK14 TBP SMAD5 BCL6 ASH1L RAD23B PAIP2 ACVR2A EIF2S2 NOTCH2 PHC2 AGO4 SMAD4 OSR1 ARID5B ACOX1 E2F7 PAFAH1B2 RBPJ BCL2 PTEN ZNF449 CBX2 CFAP65 PLAG1 CSF1 NR2F2 ZFP36L1 LRRK2 BMPR2 SALL1 GATA6 TPPP3 CSDE1 SRPK1
56	Response to biotic stimulus	TRIM35 ANKRD17 YES1 LYN SRPK1 GSK3B CYLD BAX MAPK14 PSPC1 SERINC3 USP15 YAP1 GATA6 ABCA1 BCL2 DDX3X HMGB3 SEC61A1 ITCH SEH1L CCDC80 TNFSF8 PLSCR4 STXBP3 RAB14 PPP6C GPAM NOTCH2 ACTR2 PDCD4 ADAMTS5 WIPI2 ZYX CRK RBPJ KIF5B PPM1D PRKCE GNG12 RPS6KA3 EXT1 CSF1 LITAF IPO7 CHUK CDK6 HMGA1 TSPAN6 MOV10 TRAF3IP1 PPP1R11 RAF1 PDPK1 BTRC CAPZA2
56	Regulation of locomotion	RAP2C AMOT FGF2 VEGFC AMOTL1 AKIRIN1 RAP2B FGFR1 SIRT1 TGFBR1 SMURF2 RTN4 AKT3 KDR NTRK3 RET CRK CSF1 BMPR2 VCL FBXW7 ATP8A1 ABHD2 PDPK1 ARHGDIA PIK3R1 WNT3A ITGA5 ITGA2 SPRED1 SMAD3 PRKCE BCL2 RELN LRIG2 LYN CARD10 GCNT2 RECK RREB1 IGF1R MINK1 EGFR DOCK5 NUS1 PLPP3 PTEN PTPRM NR2F2 SP1 LRRK2 CDK6 ERBB3 SMAD7 RAF1 ABL2
56	Multi-organism reproductive process	PAFAH1B1 DDX3Y ABHD2 PDE3A DDX3X SMURF2 CYP26B1 HOXA11 TBPL1 PITHD1 ACSL4 AFF4 DNAJA1 B4GALT1 BAX DLD SIRT1 E2F1 KATNAL1 TGFBR1 PLEKHA1 RAD51C SLC6A4 TBP SMAD5 BCL6 PRKAR2A SOS1 ASH1L RAD23B TCP1 PAIP2 ACVR2A RECK EIF2S2 PHC2 AGO4 SMAD4 TPPP3 UBE2Q1 ACOX1 ITGA5 ITGA2 PAFAH1B2 AR SMAD1 BCL2 PTEN ZNF449 CFAP65 NR2F2 LRRK2 BMPR2 WT1 SRPK1 USP9X
54	Response to other organism	TRIM35 ANKRD17 YES1 LYN SRPK1 CYLD BAX MAPK14 PSPC1 SERINC3 USP15 GATA6 ABCA1 BCL2 DDX3X HMGB3 SEC61A1 ITCH SEH1L CCDC80 TNFSF8 PLSCR4 STXBP3 RAB14 PPP6C GPAM NOTCH2 ACTR2 PDCD4 ADAMTS5 WIPI2 ZYX CRK RBPJ KIF5B PPM1D PRKCE GNG12 RPS6KA3 EXT1 CSF1 LITAF IPO7 CHUK CDK6 HMGA1 TSPAN6 MOV10 TRAF3IP1 PPP1R11 RAF1 PDPK1 BTRC CAPZA2
51	Multicellular organism reproduction	PAFAH1B1 DDX3Y ABHD2 PDE3A DDX3X CYP26B1 HOXA11 TBPL1 PITHD1 ACSL4 AFF4 DNAJA1 B4GALT1 BAX DLD SIRT1 E2F1 KATNAL1 TGFBR1 PLEKHA1 RAD51C SLC6A4 TBP SMAD5 BCL6 SOS1 ASH1L RAD23B PAIP2 ACVR2A EIF2S2 PHC2 AGO4 SMAD4 EGFR UBE2Q1 ACOX1 PAFAH1B2 AR SMAD1 BCL2 PTEN ZNF449 CFAP65 NR2F2 LRRK2 BMPR2 TPPP3 WT1 SRPK1 USP9X
51	Multicellular organismal reproductive process	PAFAH1B1 DDX3Y ABHD2 PDE3A DDX3X CYP26B1 HOXA11 TBPL1 PITHD1 ACSL4 AFF4 DNAJA1 B4GALT1 BAX DLD SIRT1 E2F1 KATNAL1 TGFBR1 PLEKHA1 RAD51C SLC6A4 TBP SMAD5 BCL6 SOS1 ASH1L RAD23B PAIP2 ACVR2A EIF2S2 PHC2 AGO4 SMAD4 EGFR UBE2Q1 ACOX1 PAFAH1B2 AR SMAD1 BCL2 PTEN ZNF449 CFAP65 NR2F2 LRRK2 BMPR2 TPPP3 WT1 SRPK1 USP9X
49	Sexual reproduction	PAFAH1B1 DDX3Y ABHD2 PDE3A DDX3X CYP26B1 HOXA11 TBPL1 PITHD1 AFF4 DNAJA1 B4GALT1 BAX DLD SIRT1 E2F1 KATNAL1 TGFBR1 PLEKHA1 RAD51C SLC6A4 TBP SMAD5 BCL6 PRKAR2A SOS1 ASH1L RAD23B TCP1 PAIP2 ACVR2A EIF2S2 PHC2 AGO4 SMAD4 UBE2Q1 ACOX1 PAFAH1B2 AR SMAD1 BCL2 PTEN ZNF449 CFAP65 NR2F2 LRRK2 WT1 SRPK1 USP9X
49	Developmental growth	LATS1 AKIRIN1 RTN4 PIM1 FGF2 SLC9A6 SMURF1 HOXA11 JARID2 VCL RARB DCX EZR SMAD7 TGFBR1 PLEKHA1 SLC6A4 MAPK14 SOS1 CREB1 GPAM RBBP6 NOTCH2 YAP1 GATA6 SMAD4 CHEK1 ARID5B SAV1 WNT3A SMAD3 RBPJ AR SMAD1 BCL2 PTEN RAPH1 SPTBN2 PLAG1 EXT1 CSF1 ZFP36L1 BMPR2 PAFAH1B1 USP9X GSK3B SALL1 RUNX1 WT1
48	Regulation of growth	LATS1 ACSL4 TGFBR1 BCL6 RTN4 NOTCH2 PIM1 FGF2 SMAD4 EGFR SMAD3 CRK BCL2 SERTAD2 WT1 SMURF1 BMPR2 DDX3X JARID2 EZR SMAD7 SLC6A4 MAPK14 CREB1 GPAM EPC1 YAP1 FBLN5 GATA6 CRIM1 SAV1 WNT3A RBPJ AR PTEN ZMAT3 CSF1 PAFAH1B1 SIRT1 EIF4G1 PPT1 FAM122A HSPA1B GSK3B RUNX1 ITCH PPP2R1A RPS6KA3
47	Immune effector process	LYN ANKRD17 SERINC3 USP15 BCL2 ITCH RIF1 SMAD7 BCL6 GPAM NOTCH2 TMBIM6 PDPK1 CRK PRKCE ENTPD7 STXBP3 TSPAN6 MYB MOV10 TRAF3IP1 RTN4 ENPP4 VCL SLC2A3 B4GALT1 KPNB1 LAMTOR3 HSPA8 MAPK14 TMEM30A RAB14 RAB9B RAP2C ATP8A1 RAP1B CAB39 ACTR2 PIK3R1 LPCAT1 PAFAH1B2 OSCAR YES1 RAP2B C6ORF120 HSPA1B DDX3X
47	Regulation of cellular component biogenesis	NPRL3 CLIP1 ACTR2 TPPP3 AKIRIN1 LRRK2 CAPZA2 HSPA1B ARL2 GSK3B BAX PPM1A CNOT1 KDR LATS1 RAF1 PTPRD WNT3A SMAD3 DDX3X ISL1 TGFBR1 CUX2 CREB1 EPHB2 NTRK3 SMAD4 PIK3R1 EPHB1 PRKCE PTEN SPTBN2 EZR EIF4G1 VCL MTMR3 WDR75 VPS4B RAP1B YAP1 ABCA1 PDCD6IP TRAF3IP1 CYLD HSPA8 AMOT RUNX1
41	Regulation of cell adhesion	PAG1 LYN PDE3B ERBB3 SMAD7 CDK6 KDR RET CCDC80 MAPK14 BCL6 GPAM PIK3R1 WNT3A ITGA5 ITGA2 SMAD3 CRK PRKCE BCL2 CSF1 VCL GSK3B NFAT5 GCNT2 MYB RREB1 MINK1 CASK DOCK5 PLPP3 PTEN ZFHX3 RUNX1 ARL2 PPP2R1A PDPK1 ARHGDIA ABL2 YES1 PDCD1
35	Behavior	PICALM SLC6A4 USP46 SLC11A2 CUX2 EIF4G1 CREB1 PAIP2 ATP8A1 LDLR PPT1 EPHB2 ACTR2 EGFR SLC7A11 EIF4E BTG2 UBE2Q1 ITGA5 ZNF385A PTCHD1 PRKCE BCL2 PTEN SPTBN2 KCNJ10 EXT1 LRRK2 RELN PAFAH1B1 SYNJ1 CPEB3 ZFHX3 ABL2 UBR3
35	Taxis	EPHB2 NOTCH2 MYPN VEGFC EPHB1 KIF5A KIF5B AKIRIN1 FGFR1 KDR FGF2 NTRK3 PTPRM CSF1 ISL1 CREB1 AMOT BCL11B SMAD4 WNT3A ITGA2 SMAD3 CRK EXT1 RELN BMPR2 SLC12A2 LYN LYPLA2 EZR MAPK14 SOS1 PIK3R1 RET SPTBN2
33	Cell growth	ACSL4 TGFBR1 BCL6 RTN4 SMAD4 EGFR SMAD3 CRK BCL2 SERTAD2 WT1 SLC9A6 SMURF1 BMPR2 DDX3X VCL DCX SMAD7 FBLN5 CRIM1 WNT3A RAPH1 PAFAH1B1 SIRT1 EIF4G1 USP9X PPT1 FAM122A HSPA1B GSK3B ITCH PPP2R1A RPS6KA3
28	Autophagy	SREBF2 MTMR3 NPRL3 HSPA8 ATG14 GABARAPL1 WIPI2 RNF152 LRRK2 ATG9A SIRT1 FOXK1 VPS4B TMBIM6 CLTC BCL2 KDR FBXW7 EIF4G1 PAFAH1B2 SMURF1 GSK3B ATP6V1B2 ATP6V1C1 LAMTOR3 PRKAB2 ABL2 ITPR1
21	Methylation	KMT2A KMT2C ASH1L RBBP5 ETF1 SETD7 MTHFR JARID2 RIF1 SIRT1 EZH1 PRDM4 PHF19 PCMT1 SMAD4 BTG2 PPM1D SUZ12 MYB WT1 GATAD2A
20	Activation of immune response	SLC39A10 LYN BAX KCNN4 PLEKHA1 PSPC1 EZR BCL2 UBE2N PAG1 RAF1 ACTR2 PDPK1 PIK3R1 RUNX1 BTRC CRK PRKCE YES1 CHUK
16	Multi-multicellular organism process	SMURF2 PITHD1 ACSL4 B4GALT1 SLC6A4 ASH1L ACVR2A RECK TPPP3 UBE2Q1 ITGA5 ITGA2 AR NR2F2 BMPR2 BCL2
16	Rhythmic process	BTRC USP7 GSK3B SIRT1 PLEKHA1 SLC6A4 FBXW7 KMT2A CREB1 PSPC1 USP9X SIK1 EGFR PTEN SP1 ZFHX3
16	Leukocyte migration	VEGFC AKIRIN1 CSF1 B4GALT1 ITGA2 CRK EXT1 SLC12A2 LYN RTN4 RET SOS1 PIK3R1 SLC7A11 ITGA5 YES1
15	Protein folding	CDC37L1 HSPA8 TCP1 PPIG DNAJB4 HSPA1B DNAJA2 DNAJA1 CHORDC1 HSPA4L LMAN2L PDIA5 GNB5 BAG2 RAD23B
15	Maintenance of cell number	RIF1 PHF19 CNOT1 RAF1 YAP1 EIF4E SAV1 RBPJ LSM1 NANOG SKI SALL1 NOTCH2 FGF2 SMAD4
14	Circadian rhythm	BTRC USP7 SIRT1 SLC6A4 FBXW7 CREB1 EGFR PTEN USP9X GSK3B KMT2A PSPC1 ZFHX3 SIK1
13	Maintenance of location	ITPR1 SREBF2 FGF2 PDPK1 ARL2 BAX SIRT1 PRKCE LYN PAFAH1B1 LATS1 FBXW7 ABCA1
12	Myeloid cell homeostasis	ACVR2A ZFP36L1 BAX SLC11A2 MAPK14 SMAD5 BCL6 KAT7 SLC7A11 LYN CDK6 HSPA1B
10	Neurotransmitter secretion	GSK3B STXBP3 RAP1B UNC13C PNKD PPT1 CASK LRRK2 SYNJ1 HSPA8
10	Antigen processing and presentation	EXT1 AP2B1 KIF3B SEC24A CLTC KIF5A DCTN5 SPTBN2 CAPZA2 CHUK
9	Locomotory behavior	PPT1 ZNF385A PRKCE PTEN KCNJ10 LRRK2 RELN PAFAH1B1 ZFHX3
9	Regulation of circadian rhythm	BTRC USP7 FBXW7 CREB1 USP9X GSK3B PSPC1 ZFHX3 SIK1
8	Meiotic cell cycle process	NCAPD2 RAD51C CDC25A CYP26B1 CCNE1 AGO4 ACTR2 PDE3A
7	Modulation of process of other organism	TAF11 CCNK SP1 HSPA8 NTRK3 KPNA3 KPNB1
6	Leukocyte homeostasis	BAX SOS1 GPAM SLC7A11 BCL2 LYN
6	Production of molecular mediator of immune response	RIF1 SMAD7 BCL6 TMBIM6 SIRT1 RTN4
6	Synaptic vesicle exocytosis	GSK3B RAP1B UNC13C CASK LRRK2 SYNJ1
6	Detection of stimulus	YAP1 DNAJA1 EPHB1 ITGA2 SLC11A2 FNTA
6	Regulation of reproductive process	CDC25A PDE3A SMURF2 B4GALT1 AR WT1
5	Lymphocyte costimulation	PDPK1 PIK3R1 YES1 PDCD1 LYN
5	Pigmentation	VPS33B BAX BCL2 ZEB2 MYO5A
5	Regulation of plasma lipoprotein particle levels	PLAGL2 LDLR ABCA1 AP2B1 CLTC
4	Behavioral defense response	USP46 EIF4G1 EIF4E BCL2
4	Response to activity	CREB1 CAB39 ITGA2 PTEN
4	Developmental induction	WNT3A HOXA11 AR SALL1
4	Muscle adaptation	JARID2 GATA6 SMAD4 SMAD3
4	Response to estrogen	RBBP5 AR CCND1 GATA6
4	Intraspecies interaction between organisms	SLC6A4 PTCHD1 PTEN EXT1
4	Multi-organism localization	KPNA3 SEH1L NUP50 KPNB1
3	Cartilage condensation	MAPK14 SOX6 SOX5
3	Somatic diversification of immune receptors	RIF1 BCL6 BCL11B
3	Feeding behavior	USP46 UBE2Q1 UBR3
3	Ovulation cycle	SIRT1 PLEKHA1 EGFR
3	Regulation of multi-organism process	PDE3A SMURF2 B4GALT1
3	Regulation of developmental pigmentation	BAX BCL2 ZEB2
3	Cell aggregation	MAPK14 SOX6 SOX5
3	Detoxification	NNT PIM1 FBLN5
3	Regulation of hemostasis	LYN ENPP4 EPHB2
3	Cellular detoxification	NNT PIM1 FBLN5
2	Regulation of nitrogen utilization	BAX BCL2
2	Spermatid nucleus differentiation	TBPL1 SRPK1
2	Acrosome reaction	B4GALT1 ABHD2
2	Rhythmic behavior	PTEN ZFHX3
2	Synaptic vesicle priming	UNC13C SYNJ1
2	Reproductive behavior	UBE2Q1 PTEN
2	Nitrogen utilization	BAX BCL2

## Sheet: Table S7
Table S7. Information on used miRCURY LNA microRNA PCR Assays from Qiagen (https://geneglobe.qiagen.com/at/product-groups/mircury-lna-mirna-pcr-assays/)
MicroRNA ID	Cat	Sequence microRNA according Qiagen	Mature microRNA targets (according to info Qiagen)
ssc-miR-10b	YP02115522	5'UACCCUGUAGAACCGAAUUUGU	gga-miR-10b-5p, cgr-miR-10b-5p, oan-miR-10b-5p, ssc-miR-10b
ssc-miR-16	YP00205702	5'UAGCAGCACGUAAAUAUUGGCG	hsa-miR-16-5p, age-miR-16, cfa-miR-16, cgr-miR-16-5p, eca-miR-16, ggo-miR-16, lla-miR-16, mdo-miR-16-5p, mml-miR-16-5p, mmu-miR-16-5p, mne-miR-16, oan-miR-16a-5p, ppa-miR-16, ptr-miR-16, rno-miR-16-5p, sla-miR-16, ssc-miR-16
ssc-miR-99b	YP00205983	5'CACCCGUAGAACCGACCUUGCG	hsa-miR-99b-5p, bta-miR-99b, cfa-miR-99b, eca-miR-99b, mml-miR-99b-5p, mmu-miR-99b-5p, ptr-miR-99b, rno-miR-99b-5p, ssc-miR-99b
ssc-miR-128	YP00205995	5'UCACAGUGAACCGGUCUCUUU	hsa-miR-128-3p, bta-miR-128, ccr-miR-128, cfa-miR-128, cgr-miR-128-3p, eca-miR-128, gga-miR-128-3p, ipu-miR-128, mdo-miR-128a-3p, mdo-miR-128b-3p, mml-miR-128b-3p, mmu-miR-128-3p, oan-miR-128-3p, ppy-miR-128, ptr-miR-128, rno-miR-128-3p, sha-miR-128, ssc-miR-128, tgu-miR-128-3p
ssc-miR-192	YP00204099	5'CUGACCUAUGAAUUGACAGCC	hsa-miR-192-5p, cfa-miR-192, eca-miR-192, ggo-miR-192, mml-miR-192-5p, mmu-miR-192-5p, oan-miR-192-5p, ppy-miR-192, ptr-miR-192, rno-miR-192-5p, ssc-miR-192
ssc-miR-205	YP00204487	5'UCCUUCAUUCCACCGGAGUCUG	hsa-miR-205-5p, age-miR-205, bta-miR-205, ccr-miR-205, cfa-miR-205, eca-miR-205, fru-miR-205, gga-miR-205a, ggo-miR-205, lla-miR-205, mdo-miR-205a, mml-miR-205, mmu-miR-205-5p, mne-miR-205, ppa-miR-205, ppy-miR-205, ptr-miR-205, ssc-miR-205, tni-miR-205, xla-miR-205, xtr-miR-205a
ssc-miR-374a-3p	YP02113944	5'CUUAUCAGGUUGUAUUGUAAUU	ssc-miR-374a-3p
ssc-miR-451	YP02119305	5'AAACCGUUACCAUUACUGAGUU	hsa-miR-451a, cfa-miR-451, dre-miR-451, mml-miR-451, mmu-miR-451a, ppy-miR-451, ptr-miR-451, rno-miR-451-5p, ssc-miR-451, xtr-miR-451
